# Supplementary material for: Biodiversity in tropical rainforests: Calleida Dejean, 1825 at the BIOLAT Biological Station, Rio Manu, Peru, with descriptions of seven new species (ColeopteraCarabidae, Lebiini). Part 1
Source: Zookeys. 2021 Jun 16;1044:479–510. doi: 10.3897/zookeys.1044.64082 (PMC8222218; doi:10.3897/zookeys.1044.64082)
Supplement: XML Treatment for Calleida solitaria [file zookeys.1044.64082-treatment1.xml]

<!DOCTYPE tp:taxon-treatment
  PUBLIC "-//TaxonX//DTD Taxonomic Treatment Publishing DTD v0 20100105//EN" "tax-treatment-NSO.dtd">
<tp:taxon-treatment xmlns:tp="http://www.plazi.org/taxpub"><tp:treatment-meta><kwd-group><label>Taxon classification</label><kwd><named-content xmlns:xlink="http://www.w3.org/1999/xlink" content-type="kingdom">Animalia</named-content></kwd><kwd><named-content xmlns:xlink="http://www.w3.org/1999/xlink" content-type="order">Coleoptera</named-content></kwd><kwd><named-content xmlns:xlink="http://www.w3.org/1999/xlink" content-type="family">Carabidae</named-content></kwd></kwd-group><mixed-citation publication-type="journal"><person-group><name><surname>Casale</surname><given-names>Achille</given-names></name></person-group><article-title>Biodiversity in tropical rainforests: <italic><tp:taxon-name><tp:taxon-name-part taxon-name-part-type="genus" reg="Calleida">Calleida</tp:taxon-name-part></tp:taxon-name></italic> Dejean, 1825 at the BIOLAT Biological Station, Rio Manu, Peru, with descriptions of seven new species (<tp:taxon-name><tp:taxon-name-part taxon-name-part-type="order">Coleoptera</tp:taxon-name-part></tp:taxon-name><tp:taxon-name><tp:taxon-name-part taxon-name-part-type="family">Carabidae</tp:taxon-name-part></tp:taxon-name>, <tp:taxon-name><tp:taxon-name-part taxon-name-part-type="tribe">Lebiini</tp:taxon-name-part></tp:taxon-name>). Part 1</article-title><source>Zookeys</source><day>16</day><month>6</month><year>2021</year><volume>1044</volume><fpage>479</fpage><lpage>510</lpage><pub-id pub-id-type="doi">10.3897/zookeys.1044.64082</pub-id></mixed-citation></tp:treatment-meta><tp:nomenclature><tp:taxon-name><object-id xmlns:xlink="http://www.w3.org/1999/xlink" content-type="arpha" xlink:type="simple">E633EE75-AE01-535C-A730-1C970C8844BB</object-id>
            <tp:taxon-name-part taxon-name-part-type="genus" reg="Calleida">Calleida</tp:taxon-name-part>
            <tp:taxon-name-part taxon-name-part-type="species" reg="solitaria">solitaria</tp:taxon-name-part>
            <object-id xmlns:xlink="http://www.w3.org/1999/xlink" content-type="zoobank" xlink:type="simple">http://zoobank.org/2C830D71-E6EF-4842-8103-E15383F00626</object-id>
          </tp:taxon-name><tp:taxon-status xmlns:xlink="http://www.w3.org/1999/xlink" xlink:type="simple">sp. nov.</tp:taxon-status><xref ref-type="fig" rid="F4">Figures 4</xref><xref ref-type="fig" rid="F7">, 8</xref></tp:nomenclature><tp:treatment-sec sec-type="type locality" id="SECID0EEDAE"><title>Type locality.</title><p>Peru, Madre de Dios: Rio Manu, Pakitza, 356 m <named-content xmlns:xlink="http://www.w3.org/1999/xlink" content-type="dwc:verbatimCoordinates" xlink:type="simple"><named-content content-type="geo-json" specific-use="{&#34;type&#34;:&#34;Point&#34;,&#34;coordinates&#34;:[-70.966667,-12.116667]}" id="NCID0ENDAE" xlink:type="simple">12°07'S, 70°58'W</named-content></named-content>.</p></tp:treatment-sec><tp:treatment-sec sec-type="type material" id="SECID0ESDAE"><title>Type material.</title><p><bold><italic>Holotype</italic></bold>, male: “PERU, MADRE DE DIOS, Pakitza, 14–20 Oct 90 T.L. Erwin Coll. <named-content xmlns:xlink="http://www.w3.org/1999/xlink" content-type="dwc:verbatimCoordinates" xlink:type="simple"><named-content content-type="geo-json" specific-use="{&#34;type&#34;:&#34;Point&#34;,&#34;coordinates&#34;:[-70.966667,-12.116667]}" id="NCID0EAEAE" xlink:type="simple">12°07'S, 70°58'W</named-content></named-content>, at lab lights”, “BIOLAT/COLE 000006017” (<named-content xmlns:xlink="http://www.w3.org/1999/xlink" content-type="dwc:institutional_code" xlink:type="simple">NMNH</named-content>)</p></tp:treatment-sec><tp:treatment-sec sec-type="Specific epithet" id="SECID0EKEAE"><title>Specific epithet.</title><p>Feminine adjective, from the Latin <italic>solitarius, -a</italic> (lonely), which indicates that this new species is known from a single individual only, flying at night.</p><fig id="F4" position="float" orientation="portrait"><object-id xmlns:xlink="http://www.w3.org/1999/xlink" content-type="doi" xlink:type="simple">10.3897/zookeys.1044.64082.figure4</object-id><object-id xmlns:xlink="http://www.w3.org/1999/xlink" content-type="arpha" xlink:type="simple">48101887-46FA-563A-ADA4-C166B4EFB0F2</object-id><label>Figure 4.</label><caption><p><italic><tp:taxon-name><tp:taxon-name-part taxon-name-part-type="genus" reg="Calleida">Calleida</tp:taxon-name-part> <tp:taxon-name-part taxon-name-part-type="species" reg="solitaria">solitaria</tp:taxon-name-part></tp:taxon-name></italic> sp. nov., male holotype, habitus.</p></caption><graphic xmlns:xlink="http://www.w3.org/1999/xlink" xlink:href="zookeys-1044-479-g004.jpg" position="float" orientation="portrait" xlink:type="simple" id="oo_554595.jpg"><uri content-type="original_file" xlink:type="simple">https://binary.pensoft.net/fig/554595</uri></graphic></fig><fig id="F5" position="float" orientation="portrait"><object-id xmlns:xlink="http://www.w3.org/1999/xlink" content-type="doi" xlink:type="simple">10.3897/zookeys.1044.64082.figure5</object-id><object-id xmlns:xlink="http://www.w3.org/1999/xlink" content-type="arpha" xlink:type="simple">3712A10D-5B31-52AB-932A-4493C4A60B04</object-id><label>Figure 5.</label><caption><p><italic><tp:taxon-name><tp:taxon-name-part taxon-name-part-type="genus" reg="Calleida">Calleida</tp:taxon-name-part> <tp:taxon-name-part taxon-name-part-type="species" reg="manuensis">manuensis</tp:taxon-name-part></tp:taxon-name></italic> sp. nov., male holotype, habitus.</p></caption><graphic xmlns:xlink="http://www.w3.org/1999/xlink" xlink:href="zookeys-1044-479-g005.jpg" position="float" orientation="portrait" xlink:type="simple" id="oo_554596.jpg"><uri content-type="original_file" xlink:type="simple">https://binary.pensoft.net/fig/554596</uri></graphic></fig></tp:treatment-sec><tp:treatment-sec sec-type="diagnosis" id="SECID0ECGAE"><title>Diagnosis.</title><p>With the character states of the genus <italic><tp:taxon-name><tp:taxon-name-part taxon-name-part-type="genus" reg="Calleida">Calleida</tp:taxon-name-part></tp:taxon-name></italic> in the narrow sense, but characterized by the peculiar combination of the following morphological features: small-medium sized (TL: mm 7.1); body brown, darkened on head and disc of pronotum; antennae, tibiae, tarsi, and abdominal segments rufous. Pronotum cordiform; elytra elongate, depressed, beaded at apex, with deep and deeply punctate striae. Abdominal sternum VII with one seta on each side in males. Male genitalia as in Fig. <xref ref-type="fig" rid="F7">8</xref>. Female unknown.</p></tp:treatment-sec><tp:treatment-sec sec-type="description" id="SECID0ETGAE"><title>Description.</title><p>General features as in Fig. <xref ref-type="fig" rid="F4">4</xref>. Small-medium sized: L: 7.6 mm; TL: 7.1 mm.</p><p><bold><italic>Color</italic></bold>: head dark brown, without reddish spots on frons; antennomeres dark rufous. Prothorax and pterothorax brown; pronotum dark reddish at sides. Elytra brown, with slight metallic bronze reflection; tibiae, tarsi, and abdominal segments dark rufous.</p><p><bold><italic>Luster and microsculpture</italic></bold>: head and pronotum moderately glossy, with generally effaced cuticular microlines, hardly visible as reticulate meshes; elytra moderately glossy, with cuticular microlines evident in form of transverse pattern.</p><p><bold><italic>Head</italic></bold>: wide, transverse, with evident, deep neck constriction; genae very swollen, contiguous with the posterior margin of eyes; frontal furrows deep, connected posteriorly with the supra-orbital keels; eyes very large and prominent; two supraorbital setae on each side.</p><fig id="F6" position="float" orientation="portrait"><object-id xmlns:xlink="http://www.w3.org/1999/xlink" content-type="doi" xlink:type="simple">10.3897/zookeys.1044.64082.figures6-7</object-id><object-id xmlns:xlink="http://www.w3.org/1999/xlink" content-type="arpha" xlink:type="simple">223B38D3-DF75-5C92-87B8-619428359DB6</object-id><label>Figures 6, 7.</label><caption><p><italic><tp:taxon-name><tp:taxon-name-part taxon-name-part-type="genus" reg="Calleida">Calleida</tp:taxon-name-part> <tp:taxon-name-part taxon-name-part-type="species" reg="anomala">anomala</tp:taxon-name-part></tp:taxon-name></italic> sp. nov. <bold>6</bold> male holotype, habitus <bold>7</bold> idem, head and pronotum.</p></caption><graphic xmlns:xlink="http://www.w3.org/1999/xlink" xlink:href="zookeys-1044-479-g006.jpg" position="float" orientation="portrait" xlink:type="simple" id="oo_554597.jpg"><uri content-type="original_file" xlink:type="simple">https://binary.pensoft.net/fig/554597</uri></graphic></fig><p><bold><italic>Prothorax</italic></bold>: transverse-cordiform (ratio <abbrev xmlns:xlink="http://www.w3.org/1999/xlink" xlink:title="ratio Length of Pronotum" id="ABBRID0EVIAE" xlink:type="simple">PL/PW</abbrev>: 8.82), with lateral margins moderately sinuate in the posterior third and constricted to the base. Lateral furrows narrow, punctate; lateral reflection slight. Disc convex, with superficial transverse wrinkles. Median furrow deep, reaching the posterior margin. Anterior angles rounded, not prominent; basal angles obtuse but evident. Base almost straight, beaded. One paramedial seta and one basolateral seta on each side present.</p><p><bold><italic>Elytra</italic></bold>: elongate (ratio <abbrev xmlns:xlink="http://www.w3.org/1999/xlink" xlink:title="ratio Length of Elytra" id="ABBRID0EAJAE" xlink:type="simple">EL/EW</abbrev>: 1.8), depressed, slightly widened at the apical third; striae deep, deeply punctate; intervals slightly convex. Post-humeral sinuation inconspicuous, pre-apical callosity absent. Apex beaded, oblique, with the outer angle fully rounded and sutural angle prominent. Interval 3 with two discal and one apical setiferous puncture; umbilicate series of 14 large foveate punctures along stria 8, widely interrupted in the middle.</p><p><bold><italic>Hind wings</italic></bold>: fully developed.</p><p><bold><italic>Legs</italic></bold>: slender. Metatarsomeres 1–3 superficially grooved dorsally; metatarsomere 4 deeply bilobed, its lobes long and narrow. Tarsal claws denticulate, each with five long teeth on the inner side.</p><p><bold><italic>Abdominal sterna</italic></bold>: sternum VII with one seta on each side in males (unknown, but probably two setae on each side in females).</p><p><bold><italic>Male genitalia</italic></bold>: median lobe of aedeagus (Fig. <xref ref-type="fig" rid="F7">8</xref>) very elongate and slender, with basal lobe markedly differentiated. Endophallus with a long flagellum, twisted at base.</p><p><bold><italic>Female genitalia</italic></bold>: unknown.</p></tp:treatment-sec><tp:treatment-sec sec-type="distribution" id="SECID0ELKAE"><title>Geographical distribution and habitat.</title><p>Known so far from the type locality only. It is probably a nocturnal forest-dwelling species at lower altitudes. The single male individual of this taxon was obtained in October, at the lights of the Biolab in Pakitza.</p></tp:treatment-sec><tp:treatment-sec sec-type="Relationships" id="SECID0EQKAE"><title>Relationships.</title><p>For its basic morphological features of shape, size, and characters of the median lobe of aedeagus and endophallus, this species seems to be close to the species of the <italic>cordicollis</italic> (= <italic>decora</italic>) species group in the sense of Casale in <xref ref-type="bibr" rid="B9">Desender et al (2002)</xref>, from which it is markedly distinct by the different pattern of color on the dorsal side (mostly metallic in the <italic>cordicollis</italic> group), and by the different number of setae on the abdominal sternum VII (two in male in <italic><tp:taxon-name><tp:taxon-name-part taxon-name-part-type="genus" reg="Calleida">C.</tp:taxon-name-part> <tp:taxon-name-part taxon-name-part-type="species" reg="solitaria">solitaria</tp:taxon-name-part></tp:taxon-name></italic>, three in species of the <italic>cordicollis</italic> group).</p><fig id="F7" position="float" orientation="portrait"><object-id xmlns:xlink="http://www.w3.org/1999/xlink" content-type="doi" xlink:type="simple">10.3897/zookeys.1044.64082.figures8-10</object-id><object-id xmlns:xlink="http://www.w3.org/1999/xlink" content-type="arpha" xlink:type="simple">01371305-6655-5A91-88A4-11D257FA649C</object-id><label>Figures 8–10.</label><caption><p>Median lobe of aedeagus and abdominal segment IX of <italic><tp:taxon-name><tp:taxon-name-part taxon-name-part-type="genus" reg="Calleida">Calleida</tp:taxon-name-part></tp:taxon-name></italic> species <bold>8</bold><italic><tp:taxon-name><tp:taxon-name-part taxon-name-part-type="genus" reg="Calleida">C.</tp:taxon-name-part> <tp:taxon-name-part taxon-name-part-type="species" reg="solitaria">solitaria</tp:taxon-name-part></tp:taxon-name></italic> sp. nov., male holotype <bold>9</bold><italic><tp:taxon-name><tp:taxon-name-part taxon-name-part-type="genus" reg="Calleida">C.</tp:taxon-name-part> <tp:taxon-name-part taxon-name-part-type="species" reg="manuensis">manuensis</tp:taxon-name-part></tp:taxon-name></italic> sp. nov., male holotype <bold>10</bold><italic><tp:taxon-name><tp:taxon-name-part taxon-name-part-type="genus" reg="Calleida">C.</tp:taxon-name-part> <tp:taxon-name-part taxon-name-part-type="species" reg="anomala">anomala</tp:taxon-name-part></tp:taxon-name></italic> sp. nov., male holotype <bold>A</bold> left lateral aspect <bold>B</bold> dorsal aspect <bold>C</bold> abdominal segment IX. Scale bar: 1 mm.</p></caption><graphic xmlns:xlink="http://www.w3.org/1999/xlink" xlink:href="zookeys-1044-479-g007.jpg" position="float" orientation="portrait" xlink:type="simple" id="oo_554598.jpg"><uri content-type="original_file" xlink:type="simple">https://binary.pensoft.net/fig/554598</uri></graphic></fig></tp:treatment-sec><ref-list><ref id="B9"><mixed-citation xmlns:xlink="http://www.w3.org/1999/xlink" xlink:type="simple"><person-group><name name-style="western"><surname>Desender</surname><given-names>K</given-names></name><name name-style="western"><surname>Casale</surname><given-names>A</given-names></name><name name-style="western"><surname>Baert</surname><given-names>L</given-names></name><name name-style="western"><surname>Maelfait</surname><given-names>J-P</given-names></name><name name-style="western"><surname>Verdyck</surname><given-names>P</given-names></name></person-group> (<year>2002</year>) <italic><tp:taxon-name><tp:taxon-name-part taxon-name-part-type="genus">Calleida</tp:taxon-name-part> <tp:taxon-name-part taxon-name-part-type="species">migratoria</tp:taxon-name-part></tp:taxon-name></italic> Casale, new species (<tp:taxon-name><tp:taxon-name-part taxon-name-part-type="order">Coleoptera</tp:taxon-name-part></tp:taxon-name>: <tp:taxon-name><tp:taxon-name-part taxon-name-part-type="family">Carabidae</tp:taxon-name-part></tp:taxon-name>), a newly introduced ground beetle in the Galapagos Islands, Ecuador. The Coleopterists Bulletin 56(1): 71–78. <ext-link xlink:type="simple" ext-link-type="doi" xlink:href="10.1649/0010-065X(2002)056[0071:CMCNSC]2.0.CO;2">https://doi.org/10.1649/0010-065X(2002)056[0071:CMCNSC]2.0.CO;2</ext-link></mixed-citation></ref></ref-list></tp:taxon-treatment>
