# Supplementary material for: Biodiversity in tropical rainforests: Calleida Dejean, 1825 at the BIOLAT Biological Station, Rio Manu, Peru, with descriptions of seven new species (ColeopteraCarabidae, Lebiini). Part 1
Source: Zookeys. 2021 Jun 16;1044:479–510. doi: 10.3897/zookeys.1044.64082 (PMC8222218; doi:10.3897/zookeys.1044.64082)
Supplement: XML Treatment for Calleida manuensis [file zookeys.1044.64082-treatment2.xml]

<!DOCTYPE tp:taxon-treatment
  PUBLIC "-//TaxonX//DTD Taxonomic Treatment Publishing DTD v0 20100105//EN" "tax-treatment-NSO.dtd">
<tp:taxon-treatment xmlns:tp="http://www.plazi.org/taxpub"><tp:treatment-meta><kwd-group><label>Taxon classification</label><kwd><named-content xmlns:xlink="http://www.w3.org/1999/xlink" content-type="kingdom">Animalia</named-content></kwd><kwd><named-content xmlns:xlink="http://www.w3.org/1999/xlink" content-type="order">Coleoptera</named-content></kwd><kwd><named-content xmlns:xlink="http://www.w3.org/1999/xlink" content-type="family">Carabidae</named-content></kwd></kwd-group><mixed-citation publication-type="journal"><person-group><name><surname>Casale</surname><given-names>Achille</given-names></name></person-group><article-title>Biodiversity in tropical rainforests: <italic><tp:taxon-name><tp:taxon-name-part taxon-name-part-type="genus" reg="Calleida">Calleida</tp:taxon-name-part></tp:taxon-name></italic> Dejean, 1825 at the BIOLAT Biological Station, Rio Manu, Peru, with descriptions of seven new species (<tp:taxon-name><tp:taxon-name-part taxon-name-part-type="order">Coleoptera</tp:taxon-name-part></tp:taxon-name><tp:taxon-name><tp:taxon-name-part taxon-name-part-type="family">Carabidae</tp:taxon-name-part></tp:taxon-name>, <tp:taxon-name><tp:taxon-name-part taxon-name-part-type="tribe">Lebiini</tp:taxon-name-part></tp:taxon-name>). Part 1</article-title><source>Zookeys</source><day>16</day><month>6</month><year>2021</year><volume>1044</volume><fpage>479</fpage><lpage>510</lpage><pub-id pub-id-type="doi">10.3897/zookeys.1044.64082</pub-id></mixed-citation></tp:treatment-meta><tp:nomenclature><tp:taxon-name><object-id xmlns:xlink="http://www.w3.org/1999/xlink" content-type="arpha" xlink:type="simple">83B76E68-24BF-592B-9F14-E5BD6039D816</object-id>
            <tp:taxon-name-part taxon-name-part-type="genus" reg="Calleida">Calleida</tp:taxon-name-part>
            <tp:taxon-name-part taxon-name-part-type="species" reg="manuensis">manuensis</tp:taxon-name-part>
            <object-id xmlns:xlink="http://www.w3.org/1999/xlink" content-type="zoobank" xlink:type="simple">http://zoobank.org/F1E498D2-AF46-490A-BA4A-B9965F52E04A</object-id>
          </tp:taxon-name><tp:taxon-status xmlns:xlink="http://www.w3.org/1999/xlink" xlink:type="simple">sp. nov.</tp:taxon-status><xref ref-type="fig" rid="F5">Figures 5</xref><xref ref-type="fig" rid="F7">, 9</xref></tp:nomenclature><tp:treatment-sec sec-type="type locality" id="SECID0E5OAE"><title>Type locality.</title><p>Peru, Madre de Dios, Rio Manu, BIOLAT Biological Station, Pakitza, 356 m.</p></tp:treatment-sec><tp:treatment-sec sec-type="type material" id="SECID0EDPAE"><title>Type material.</title><p><bold><italic>Holotype</italic></bold>, male: “PERU, MADRE DE DIOS, Rio Manu, BIOLAT Biol. Sta., Pakitza, 356 m 23 Sep 1991 <named-content xmlns:xlink="http://www.w3.org/1999/xlink" content-type="dwc:verbatimCoordinates" xlink:type="simple"><named-content content-type="geo-json" specific-use="{&#34;type&#34;:&#34;Point&#34;,&#34;coordinates&#34;:[-71.283333,-11.946389]}" id="NCID0ERPAE" xlink:type="simple">11°56'47"S, 071°17'00"W</named-content></named-content>, T.L. Erwin”, “BIOLAT/COLE 000011971”, “Insecticidal fog of bamboo with dry leaves below green ones. Tr. Zungaro/1 Lot 98” (<named-content xmlns:xlink="http://www.w3.org/1999/xlink" content-type="dwc:institutional_code" xlink:type="simple">NMNH</named-content>). <bold><italic>Paratypes</italic></bold> (<named-content xmlns:xlink="http://www.w3.org/1999/xlink" content-type="dwc:institutional_code" xlink:type="simple">NMNH</named-content>, <abbrev xmlns:xlink="http://www.w3.org/1999/xlink" xlink:title="A. Casale, c/o University of Sassari, Sassari and Torino (private collection)" id="ABBRID0EDQAE" xlink:type="simple">CCa</abbrev>): 1 ♀, same locality and data as holotype, BIOLAT/COLE 000011943, Insecticidal fog of bamboo with dry leaves below green ones. Tr. Zungaro/1 Lot 97; 1 ♂, same locality and data as holotype, BIOLAT/COLE 000011972; 1 ♂ same locality as holotype, 26 Sep 1991, T.L. Erwin, Insecticidal fog of bamboo at 4 m with lots of dry leaves, stems, dense green above Tr. Zungaro/3 Lot 122, BIOLAT COLE 000012118; 1 ♂, same locality as holotype, 11 Oct 1991, T.L. Erwin &amp; M.G. Pogue, Insecticidal fog of <tp:taxon-name><tp:taxon-name-part taxon-name-part-type="genus" reg="Astrocaryum">Astrocaryum</tp:taxon-name-part></tp:taxon-name> dry leaves (6 fronds) 3.5 Weight Tr. Caña Brava/ 7.5 Lot 240, BIOLAT COLE 000013826; 2 ♀♀, same locality as holotype, 11 Oct 1991, T.L. Erwin &amp; M.G. Pogue, Insecticidal fog of <tp:taxon-name><tp:taxon-name-part taxon-name-part-type="genus" reg="Guadua">Guadua</tp:taxon-name-part></tp:taxon-name> green dense cover with 0.3 m dead broad leaves under at 2.5 m Tr. R1/23–25 Lot 245, BIOLAT COLE 000013920.</p></tp:treatment-sec><tp:treatment-sec sec-type="Specific epithet" id="SECID0ETQAE"><title>Specific epithet.</title><p>Geographical epithet, from the type locality of this species, the Rio Manu in Peru.</p></tp:treatment-sec><tp:treatment-sec sec-type="diagnosis" id="SECID0EYQAE"><title>Diagnosis.</title><p>With the character states of the genus <italic><tp:taxon-name><tp:taxon-name-part taxon-name-part-type="genus" reg="Calleida">Calleida</tp:taxon-name-part></tp:taxon-name></italic>, but from the closest Neotropical species markedly characterized by the peculiar combination of the following morphological features: small-medium sized (TL: mm 7.5–8.0); body very elongate, slender and narrow; head ovate-elongate, with genae swollen and abruptly constricted at the neck; pronotum cordiform, with lateral margins deeply sinuate in the posterior third, disc transversely wrinkled and basolateral seta absent; elytra parallel sided, deeply striate, beaded at apex. Head and pronotum dark brown reddish (yellow-rufous in some individuals), contrasting in color with the dark metallic green or cupreous green elytra; antennae reddish yellow; legs rufous, with darkened, blackish brown femora. Abdominal sternum VII with two setae on each side in males (one only, exceptionally, in one examined individual), three (exceptionally four, on one side) setae in females. Male genitalia as in Fig. <xref ref-type="fig" rid="F7">9</xref>.</p></tp:treatment-sec><tp:treatment-sec sec-type="description" id="SECID0EJRAE"><title>Description.</title><p>General features as in Fig. <xref ref-type="fig" rid="F5">5</xref>. Small-medium sized: L: 8.0–8.5 mm; TL: 7.5–8.0 mm.</p><p><bold><italic>Color</italic></bold>: head, prothorax and pterothorax concolorous brown reddish (rufous in teneral individuals); abdomen brown blackish (rufous in teneral individuals); antennae, trochanters, tibiae, and tarsi uniformly rufous; femora darkened, brown reddish to blackish; elytra dark metallic green or cupreous green, in some individuals with golden reflections.</p><p><bold><italic>Luster and microsculpture</italic></bold>: Head and pronotum glossy, cuticular microlines mostly effaced; elytra moderately glossy, with mesh pattern transverse, and evident microlines.</p><p><bold><italic>Head</italic></bold>: elongate, ovate, with deep neck constriction, evident also on the dorsal side; genae swollen, markedly curved and abruptly constricted at the neck, not contiguous with the posterior margin of eyes which are longer than genae and very prominent; frons smooth; frontal furrows superficial, deeply and densely punctate in front; two supraorbital setae on each side.</p><p><bold><italic>Prothorax</italic></bold>: transverse-cordiform (ratio <abbrev xmlns:xlink="http://www.w3.org/1999/xlink" xlink:title="ratio Length of Pronotum" id="ABBRID0EPSAE" xlink:type="simple">PL/PW</abbrev>: 0.78), with lateral margins deeply sinuate in the posterior third and constricted to the base. Lateral grooves wide, flattened, punctate; lateral reflection moderate, evident in the basal fourth. Disc convex, with dense, deep transverse wrinkles and sparse, small punctuations. Anterior angles rounded, fully effaced; basal angles obtusely marked, slightly prominent outside. Base beaded, oblique at the extreme lateral margins. One paramedial seta on each side present; basolateral seta absent.</p><p><bold><italic>Elytra</italic></bold>: elongate and narrow (ratio <abbrev xmlns:xlink="http://www.w3.org/1999/xlink" xlink:title="ratio Length of Elytra" id="ABBRID0E1SAE" xlink:type="simple">EL/EW</abbrev>: 2.0), sub-convex, parallel sided; striae markedly impressed, deeply punctate; intervals convex. Post-humeral sinuation very shallow, pre-apical outer callosity absent. Apex beaded. Interval 3 with two small discal and one apical setiferous punctures; umbilicate series of 13 punctures along stria 8, interrupted in the middle.</p><p><bold><italic>Hind wings</italic></bold>: fully developed.</p><p><bold><italic>Legs</italic></bold>: short, robust. Tarsomeres of stout form. Metatarsomeres 1–3 flattened, with shallow traces of dorsal grooves; metatarsomere 4 deeply bilobed, its lobes slightly widened and rounded at apex. Tarsal claws denticulate, each with five long teeth on the inner side.</p><p><bold><italic>Abdominal sterna</italic></bold>: sternum VII with two setae on each side in males (exceptionally one, in one examined individual), three setae in females (exceptionally and asymmetrically four on one side in one examined individual).</p><p><bold><italic>Male genitalia</italic></bold>: median lobe of aedeagus (Fig. <xref ref-type="fig" rid="F7">9</xref>) small, short, tubular, moderately curved; apex short, rounded distally. Endophallus with a short, curved, and undulate flagellum, not twisted at base, and a small, basal copulatory piece.</p><p><bold><italic>Female genitalia</italic></bold>: not examined.</p></tp:treatment-sec><tp:treatment-sec sec-type="distribution" id="SECID0EFUAE"><title>Geographical distribution and habitat.</title><p><italic><tp:taxon-name><tp:taxon-name-part taxon-name-part-type="genus" reg="Calleida">Calleida</tp:taxon-name-part> <tp:taxon-name-part taxon-name-part-type="species" reg="manuensis">manuensis</tp:taxon-name-part></tp:taxon-name></italic> is known so far from the type locality only: Peru, Madre de Dios, Rio Manu, BIOLAT Biological Station, Pakitza, 356 m a.s.l. The specimens of the type series were obtained by insecticidal fog of bamboo, <italic><tp:taxon-name><tp:taxon-name-part taxon-name-part-type="genus" reg="Astrocaryum">Astrocaryum</tp:taxon-name-part></tp:taxon-name></italic> and <italic><tp:taxon-name><tp:taxon-name-part taxon-name-part-type="genus" reg="Guadua">Guadua</tp:taxon-name-part></tp:taxon-name></italic> in September and October.</p></tp:treatment-sec><tp:treatment-sec sec-type="Relationships" id="SECID0EEVAE"><title>Relationships.</title><p><italic><tp:taxon-name><tp:taxon-name-part taxon-name-part-type="genus" reg="Calleida">Calleida</tp:taxon-name-part> <tp:taxon-name-part taxon-name-part-type="species" reg="manuensis">manuensis</tp:taxon-name-part></tp:taxon-name></italic>, in both external features (general shape of body, disc of pronotum transversely wrinkled, and abdominal sternum VII with two setae on each side in males and three in females) and the characters state of male genitalia (endophallus with a long, bent flagellum and a small basal copulatory piece), seems to be related to <italic><tp:taxon-name><tp:taxon-name-part taxon-name-part-type="genus" reg="Calleida">C.</tp:taxon-name-part> <tp:taxon-name-part taxon-name-part-type="species" reg="gounellei">gounellei</tp:taxon-name-part></tp:taxon-name></italic> Liebke, 1935 from southern Brazil and Paraguay. From the latter, it is easily distinguishable for the different pattern of color (the pronotum is mostly metallic golden-green in <italic><tp:taxon-name><tp:taxon-name-part taxon-name-part-type="genus" reg="Calleida">C.</tp:taxon-name-part> <tp:taxon-name-part taxon-name-part-type="species" reg="gounellei">gounellei</tp:taxon-name-part></tp:taxon-name></italic>), ovate head (much more transverse in <italic><tp:taxon-name><tp:taxon-name-part taxon-name-part-type="genus" reg="Calleida">C.</tp:taxon-name-part> <tp:taxon-name-part taxon-name-part-type="species" reg="gounellei">gounellei</tp:taxon-name-part></tp:taxon-name></italic>), and the markedly cordate pronotum (subquadrate, with lateral margins not or slightly sinuate basally in <italic><tp:taxon-name><tp:taxon-name-part taxon-name-part-type="genus" reg="Calleida">C.</tp:taxon-name-part> <tp:taxon-name-part taxon-name-part-type="species" reg="gounellei">gounellei</tp:taxon-name-part></tp:taxon-name></italic>).</p></tp:treatment-sec><tp:treatment-sec><!--Section generated to contain objects referenced in tp:taxon-treatment.--><fig id="F5" position="float" orientation="portrait"><object-id xmlns:xlink="http://www.w3.org/1999/xlink" content-type="doi" xlink:type="simple">10.3897/zookeys.1044.64082.figure5</object-id><object-id xmlns:xlink="http://www.w3.org/1999/xlink" content-type="arpha" xlink:type="simple">3712A10D-5B31-52AB-932A-4493C4A60B04</object-id><label>Figure 5.</label><caption><p><italic><tp:taxon-name><tp:taxon-name-part taxon-name-part-type="genus" reg="Calleida">Calleida</tp:taxon-name-part> <tp:taxon-name-part taxon-name-part-type="species" reg="manuensis">manuensis</tp:taxon-name-part></tp:taxon-name></italic> sp. nov., male holotype, habitus.</p></caption><graphic xmlns:xlink="http://www.w3.org/1999/xlink" xlink:href="zookeys-1044-479-g005.jpg" position="float" orientation="portrait" xlink:type="simple" id="oo_554596.jpg"><uri content-type="original_file" xlink:type="simple">https://binary.pensoft.net/fig/554596</uri></graphic></fig><fig id="F7" position="float" orientation="portrait"><object-id xmlns:xlink="http://www.w3.org/1999/xlink" content-type="doi" xlink:type="simple">10.3897/zookeys.1044.64082.figures8-10</object-id><object-id xmlns:xlink="http://www.w3.org/1999/xlink" content-type="arpha" xlink:type="simple">01371305-6655-5A91-88A4-11D257FA649C</object-id><label>Figures 8–10.</label><caption><p>Median lobe of aedeagus and abdominal segment IX of <italic><tp:taxon-name><tp:taxon-name-part taxon-name-part-type="genus" reg="Calleida">Calleida</tp:taxon-name-part></tp:taxon-name></italic> species <bold>8</bold><italic><tp:taxon-name><tp:taxon-name-part taxon-name-part-type="genus" reg="Calleida">C.</tp:taxon-name-part> <tp:taxon-name-part taxon-name-part-type="species" reg="solitaria">solitaria</tp:taxon-name-part></tp:taxon-name></italic> sp. nov., male holotype <bold>9</bold><italic><tp:taxon-name><tp:taxon-name-part taxon-name-part-type="genus" reg="Calleida">C.</tp:taxon-name-part> <tp:taxon-name-part taxon-name-part-type="species" reg="manuensis">manuensis</tp:taxon-name-part></tp:taxon-name></italic> sp. nov., male holotype <bold>10</bold><italic><tp:taxon-name><tp:taxon-name-part taxon-name-part-type="genus" reg="Calleida">C.</tp:taxon-name-part> <tp:taxon-name-part taxon-name-part-type="species" reg="anomala">anomala</tp:taxon-name-part></tp:taxon-name></italic> sp. nov., male holotype <bold>A</bold> left lateral aspect <bold>B</bold> dorsal aspect <bold>C</bold> abdominal segment IX. Scale bar: 1 mm.</p></caption><graphic xmlns:xlink="http://www.w3.org/1999/xlink" xlink:href="zookeys-1044-479-g007.jpg" position="float" orientation="portrait" xlink:type="simple" id="oo_554598.jpg"><uri content-type="original_file" xlink:type="simple">https://binary.pensoft.net/fig/554598</uri></graphic></fig></tp:treatment-sec></tp:taxon-treatment>
