# Supplementary material for: Biodiversity in tropical rainforests: Calleida Dejean, 1825 at the BIOLAT Biological Station, Rio Manu, Peru, with descriptions of seven new species (ColeopteraCarabidae, Lebiini). Part 1
Source: Zookeys. 2021 Jun 16;1044:479–510. doi: 10.3897/zookeys.1044.64082 (PMC8222218; doi:10.3897/zookeys.1044.64082)
Supplement: XML Treatment for Calleida anomala [file zookeys.1044.64082-treatment3.xml]

<!DOCTYPE tp:taxon-treatment
  PUBLIC "-//TaxonX//DTD Taxonomic Treatment Publishing DTD v0 20100105//EN" "tax-treatment-NSO.dtd">
<tp:taxon-treatment xmlns:tp="http://www.plazi.org/taxpub"><tp:treatment-meta><kwd-group><label>Taxon classification</label><kwd><named-content xmlns:xlink="http://www.w3.org/1999/xlink" content-type="kingdom">Animalia</named-content></kwd><kwd><named-content xmlns:xlink="http://www.w3.org/1999/xlink" content-type="order">Coleoptera</named-content></kwd><kwd><named-content xmlns:xlink="http://www.w3.org/1999/xlink" content-type="family">Carabidae</named-content></kwd></kwd-group><mixed-citation publication-type="journal"><person-group><name><surname>Casale</surname><given-names>Achille</given-names></name></person-group><article-title>Biodiversity in tropical rainforests: <italic><tp:taxon-name><tp:taxon-name-part taxon-name-part-type="genus" reg="Calleida">Calleida</tp:taxon-name-part></tp:taxon-name></italic> Dejean, 1825 at the BIOLAT Biological Station, Rio Manu, Peru, with descriptions of seven new species (<tp:taxon-name><tp:taxon-name-part taxon-name-part-type="order">Coleoptera</tp:taxon-name-part></tp:taxon-name><tp:taxon-name><tp:taxon-name-part taxon-name-part-type="family">Carabidae</tp:taxon-name-part></tp:taxon-name>, <tp:taxon-name><tp:taxon-name-part taxon-name-part-type="tribe">Lebiini</tp:taxon-name-part></tp:taxon-name>). Part 1</article-title><source>Zookeys</source><day>16</day><month>6</month><year>2021</year><volume>1044</volume><fpage>479</fpage><lpage>510</lpage><pub-id pub-id-type="doi">10.3897/zookeys.1044.64082</pub-id></mixed-citation></tp:treatment-meta><tp:nomenclature><tp:taxon-name><object-id xmlns:xlink="http://www.w3.org/1999/xlink" content-type="arpha" xlink:type="simple">1BF2A773-04D1-5EA1-8130-B1ACB428A18C</object-id>
            <tp:taxon-name-part taxon-name-part-type="genus" reg="Calleida">Calleida</tp:taxon-name-part>
            <tp:taxon-name-part taxon-name-part-type="species" reg="anomala">anomala</tp:taxon-name-part>
            <object-id xmlns:xlink="http://www.w3.org/1999/xlink" content-type="zoobank" xlink:type="simple">http://zoobank.org/0F8DEABB-92A7-40FA-819E-4F44340E1D20</object-id>
          </tp:taxon-name><tp:taxon-status xmlns:xlink="http://www.w3.org/1999/xlink" xlink:type="simple">sp. nov.</tp:taxon-status><xref ref-type="fig" rid="F6">Figures 6</xref><xref ref-type="fig" rid="F7">, 10</xref></tp:nomenclature><tp:treatment-sec sec-type="type locality" id="SECID0ERYAE"><title>Type locality.</title><p>Peru, Madre de Dios, Rio Manu, BIOLAT Biological Station, Pakitza, 356 m.</p></tp:treatment-sec><tp:treatment-sec sec-type="type material" id="SECID0EWYAE"><title>Type material.</title><p><bold><italic>Holotype</italic></bold>, ♂ (<named-content xmlns:xlink="http://www.w3.org/1999/xlink" content-type="dwc:institutional_code" xlink:type="simple">NMNH</named-content>): “PERU, MADRE DE DIOS, Rio Manu, BIOLAT Biol. Sta., Pakitza, 356 m 23 Sep 1991 <named-content xmlns:xlink="http://www.w3.org/1999/xlink" content-type="dwc:verbatimCoordinates" xlink:type="simple"><named-content content-type="geo-json" specific-use="{&#34;type&#34;:&#34;Point&#34;,&#34;coordinates&#34;:[-71.283333,-11.946389]}" id="NCID0EJZAE" xlink:type="simple">11°56'47"S, 071°17'00"W</named-content></named-content>, T.L. Erwin”, “BIOLAT/COLE 000011948”, “Insecticidal fog of bamboo (5 m) with dry leaves below green ones. Tr. Zungaro/1 Lot 97”. <bold><italic>Paratypes</italic></bold> (<named-content xmlns:xlink="http://www.w3.org/1999/xlink" content-type="dwc:institutional_code" xlink:type="simple">NMNH</named-content>, <abbrev xmlns:xlink="http://www.w3.org/1999/xlink" xlink:title="A. Casale, c/o University of Sassari, Sassari and Torino (private collection)" id="ABBRID0EWZAE" xlink:type="simple">CCa</abbrev>): 1 ♂, same data as holotype, BIOLAT/COLE 000011942; 1 ♂, same locality and collector as holotype, 20 Sep 1991, Insecticidal fog of scattered dry leaves in green, 1 m, Tr. Tachigali / 16.8, dissected alluvial terrace forest Lot 88; 1 ♀, same locality and collector as holotype, 22 Sep 1991, Insecticidal fog of dry leaves (2 m), alluvial terrace forest, Tr. Tachigali / 9 Lot 96, BIOLAT/COLE 000011912; 1 ♀, same locality and collector as holotype, 25 Sep 1991, Insecticidal fog of dry leaves at 2.3 m with thin bamboo canopy Tr. Pacal / 8 Lot 110, BIOLAT/COLE 000012016; 1 ♀, same locality and collector as holotype, 26 Sep 1991, Insecticidal fog of bamboo at 3–4 m green some dry leaves, Tr. Zungaro/4 Lot 117, BIOLAT/COLE 000012088; 1 ♀, same locality as holotype, 30 Sep 1991, T.L. Erwin &amp; M.G. Pogue, Insecticidal fog of dense vine tangle plus leaves, sparse bamboo cover (3 m) Tr. Tachigali / 22 Lot 137, BIOLAT/COLE 000012344; 3♂♂, 1♀, same locality, date and collectors, Insecticidal fog of dry leaves, Swartia and bamboo overstory with some green leaves Tr. Tachigali / 23 Lot 140, BIOLAT/COLE 000012325, 12326, 12328, 12362; 3♂♂, 1♀, same locality, date and collectors, Insecticidal fog of dense dry vine tangle at 5 m next to old dead tree with some green leaves up at 15 m Tr. Tachigali / 23 Lot 141, BIOLAT/COLE 000012464, 12465, 12466, 12467; 1 ♀ (teneral), same locality and collectors, 02 Oct 1991, Insecticidal fog of bamboo-broadleaf mix at 3 m with 0.5 m dry bamboo leaves on dry culmus and vines Tr. Tachigali / 38 Lot 165, BIOLAT/COLE 000012797; 1 ♀, same locality, date and collectors, Insecticidal fog of thin bamboo over dense dry bamboo leaves 1 m at 2 m Tr. Tachigali / 38 Lot 173, BIOLAT/COLE 0000128161 ♂, same locality as holotype, 14–20 Oct 1992, <named-content xmlns:xlink="http://www.w3.org/1999/xlink" content-type="dwc:verbatimCoordinates" xlink:type="simple"><named-content content-type="geo-json" specific-use="{&#34;type&#34;:&#34;Point&#34;,&#34;coordinates&#34;:[-71.256944,-11.973056]}" id="NCID0E4ZAE" xlink:type="simple">11°58'23"S, 71°15'25"W</named-content></named-content> T.L. Erwin, At lab lights, Lot 289, BIOLAT/COLE 000015165; 2♂♂, 3♀♀, same locality as holotype, 23 June 1993, T.L. Erwin &amp; F. Pfuno, Insecticidal fogging of medium-sized dry leaves at 6 m in dry vines of tree, 3 m, some light bamboo above but not tree leaves Tr. Tachigali / 22 Lot 498, BIOLAT/COLE 000018460, 18461, 18462, 18463, 18464; 1 ♀, same locality, date and collectors, Insecticidal fogging of medium-sized dry leaves at 7 m in dry vines of tree, 2 m,, some light broad leaf above but not bamboo, Tr. Tachigali / 22 Lot 500, BIOLAT/COLE 000018513; 1♂, 2♀♀, same locality, date and collectors, Insecticidal fogging of complex canopy at 20 m top, W / 9 vines, crown 7 m dia, with some dry leaves in vines at 6 m Tr. Tachigali / 20 Lot 505.</p></tp:treatment-sec><tp:treatment-sec sec-type="Specific epithet" id="SECID0EC1AE"><title>Specific epithet.</title><p>The specific name, <italic><tp:taxon-name><tp:taxon-name-part taxon-name-part-type="genus" reg="Calleida"/><tp:taxon-name-part taxon-name-part-type="species" reg="anomala">anomala</tp:taxon-name-part></tp:taxon-name></italic>, indicates the unique features of this new species into the genus, i.e., the absence of the paramedial (anterior) seta of the pronotum, and the peculiar shape of head and pronotum.</p></tp:treatment-sec><tp:treatment-sec sec-type="diagnosis" id="SECID0ES1AE"><title>Diagnosis.</title><p>With the character states of the genus <italic><tp:taxon-name><tp:taxon-name-part taxon-name-part-type="genus" reg="Calleida">Calleida</tp:taxon-name-part></tp:taxon-name></italic> (in the wider sense: see Materials and methods), but from the closest Neotropical species markedly characterized by the peculiar combination of the following morphological features: small-medium sized (TL: mm 7.1–8.5); body moderately elongate, depressed; head subquadrate, with genae very swollen and abruptly constricted at the neck; pronotum transverse-cordiform, with lateral margins markedly sinuate in the posterior third and paramedial seta absent; elytra slightly widened at the apical third, deeply striate, beaded at apex. Head, pronotum, underside and legs dark brown to blackish, moderately contrasting in color with the dark metallic green, blue green, blue violet, or violet elytra. Abdominal sternum VII with one seta on each side in males, two setae in females. Abdominal sternum IX as in Fig. <xref ref-type="fig" rid="F7">10C</xref>. Male genitalia as in Fig. <xref ref-type="fig" rid="F7">10A, B</xref>.</p></tp:treatment-sec><tp:treatment-sec sec-type="description" id="SECID0EH2AE"><title>Description.</title><p>General features as in Figs <xref ref-type="fig" rid="F6">6</xref>, <xref ref-type="fig" rid="F6">7</xref>. Small-medium sized: L: 7.4–8.9 mm; TL: 7.1–8.5 mm.</p><p><bold><italic>Color</italic></bold>: Head, prothorax and pterothorax concolorous dark brown to blackish; mandibles and palpomeres at apex, and antennomeres 1 and 2 dark reddish; following antennomeres markedly darkened at apex and on the dorsal side; abdominal sterna 4–7 blackish, each with a dark reddish spot at sides; elytra dark metallic green, blue green, blue violet or cupreous violet.</p><p><bold><italic>Luster and microsculpture</italic></bold>: head and pronotum glossy, cuticular microlines mostly effaced; elytra moderately glossy, with mesh pattern transverse, and evident microlines.</p><p><bold><italic>Head</italic></bold>: subquadrate, with deep neck constriction; genae swollen, markedly curved and abruptly constricted at the neck, not contiguous with the posterior margin of eyes which are longer than genae and prominent; frons smooth; frontal furrows elongate, with deep longitudinal wrinkles and sparse punctuations; two supraorbital setae on each side.</p><p><bold><italic>Prothorax</italic></bold>: transverse-cordiform, slightly wider than long (ratio <abbrev xmlns:xlink="http://www.w3.org/1999/xlink" xlink:title="ratio Length of Pronotum" id="ABBRID0ER3AE" xlink:type="simple">PL/PW</abbrev>:0.82), with lateral margins markedly sinuate in the posterior third and constricted to the base. Lateral grooves wide, punctate, widened and flattened in the posterior two/thirds; lateral reflection moderate, evident in the basal fourth. Disc moderately convex, with dense, deep transverse wrinkles. Basal foveae deep, punctate. Anterior angles rounded, fully effaced; basal angles right. Base straight, completely beaded. Paramedial seta at sides absent; basolateral seta on each side present.</p><p><bold><italic>Elytra</italic></bold>: moderately elongate (ratio <abbrev xmlns:xlink="http://www.w3.org/1999/xlink" xlink:title="ratio Length of Elytra" id="ABBRID0E33AE" xlink:type="simple">EL/EW</abbrev>: 1,7), depressed, slightly widened at the apical third; striae impressed, punctate; intervals convex. Post-humeral sinuation very shallow, pre-apical outer callosity slightly distinguishable on interval 8. Apex beaded. Interval 3 with two small discal and one apical setiferous punctures; umbilicate series of 13 large, foveate punctures along stria 8, interrupted in the middle.</p><p><bold><italic>Hind wings</italic></bold>: fully developed.</p><p><bold><italic>Legs</italic></bold>: elongate. Meso- and metatibiae markedly curved; tarsomeres of stout form. Metatarsomeres 1 and 2 flattened, with evident dorsal grooves; metatarsomere 4 deeply bilobed, its lobes markedly widened and rounded at apex. Tarsal claws denticulate, each with five long teeth on the inner side.</p><p><bold><italic>Abdominal sterna</italic></bold>: abdominal sternum VII with one seta on each side in males, two setae in females. Abdominal sternum IX as in Fig. <xref ref-type="fig" rid="F7">10C</xref>.</p><p><bold><italic>Male genitalia</italic></bold>: median lobe of aedeagus (Fig. <xref ref-type="fig" rid="F7">10A, B</xref>) very small, stout, moderately curved; apex short, rounded distally. Endophallus with two elongate, bent and basally connected pieces; dorsal piece longer than the ventral one, and more sclerotized.</p><p><bold><italic>Female genitalia</italic></bold>: not examined.</p></tp:treatment-sec><tp:treatment-sec sec-type="distribution" id="SECID0EL5AE"><title>Geographical distribution and habitat.</title><p><italic><tp:taxon-name><tp:taxon-name-part taxon-name-part-type="genus" reg="Calleida">Calleida</tp:taxon-name-part> <tp:taxon-name-part taxon-name-part-type="species" reg="anomala">anomala</tp:taxon-name-part></tp:taxon-name></italic> is known so far from the type locality only: Peru, Madre de Dios, Rio Manu, BIOLAT Biological Station, Pakitza, 356 m a.s.l. The specimens of the type series were obtained mostly by insecticidal fog of bamboo, in September and October.</p></tp:treatment-sec><tp:treatment-sec sec-type="Relationships" id="SECID0E35AE"><title>Relationships.</title><p><italic><tp:taxon-name><tp:taxon-name-part taxon-name-part-type="genus" reg="Calleida">Calleida</tp:taxon-name-part> <tp:taxon-name-part taxon-name-part-type="species" reg="anomala">anomala</tp:taxon-name-part></tp:taxon-name></italic> is very isolated into the genus owing to some unique and peculiar morphological characters, i.e., the absence of paramedial (anterior) seta at sides of pronotum and the general features of head and prothorax. However, for some features such as the small-medium sized body, and the abdominal sternum VII with one seta on each side in males, two setae in females, it should be related to a large group of species widely distributed mostly in Venezuela and Brazil (many of them undescribed), including <italic><tp:taxon-name><tp:taxon-name-part taxon-name-part-type="genus" reg="Calleida">C.</tp:taxon-name-part> <tp:taxon-name-part taxon-name-part-type="species" reg="similis">similis</tp:taxon-name-part></tp:taxon-name></italic> Reiche, 1842, <italic><tp:taxon-name><tp:taxon-name-part taxon-name-part-type="genus" reg="Calleida">C.</tp:taxon-name-part> <tp:taxon-name-part taxon-name-part-type="species" reg="subaenea">subaenea</tp:taxon-name-part></tp:taxon-name></italic> Mannerheim, 1837, and <italic><tp:taxon-name><tp:taxon-name-part taxon-name-part-type="genus" reg="Calleida">C.</tp:taxon-name-part> <tp:taxon-name-part taxon-name-part-type="species" reg="purpuripennis">purpuripennis</tp:taxon-name-part></tp:taxon-name></italic> Chaudoir, 1872.</p></tp:treatment-sec><tp:treatment-sec><!--Section generated to contain objects referenced in tp:taxon-treatment.--><fig id="F6" position="float" orientation="portrait"><object-id xmlns:xlink="http://www.w3.org/1999/xlink" content-type="doi" xlink:type="simple">10.3897/zookeys.1044.64082.figures6-7</object-id><object-id xmlns:xlink="http://www.w3.org/1999/xlink" content-type="arpha" xlink:type="simple">223B38D3-DF75-5C92-87B8-619428359DB6</object-id><label>Figures 6, 7.</label><caption><p><italic><tp:taxon-name><tp:taxon-name-part taxon-name-part-type="genus" reg="Calleida">Calleida</tp:taxon-name-part> <tp:taxon-name-part taxon-name-part-type="species" reg="anomala">anomala</tp:taxon-name-part></tp:taxon-name></italic> sp. nov. <bold>6</bold> male holotype, habitus <bold>7</bold> idem, head and pronotum.</p></caption><graphic xmlns:xlink="http://www.w3.org/1999/xlink" xlink:href="zookeys-1044-479-g006.jpg" position="float" orientation="portrait" xlink:type="simple" id="oo_554597.jpg"><uri content-type="original_file" xlink:type="simple">https://binary.pensoft.net/fig/554597</uri></graphic></fig><fig id="F7" position="float" orientation="portrait"><object-id xmlns:xlink="http://www.w3.org/1999/xlink" content-type="doi" xlink:type="simple">10.3897/zookeys.1044.64082.figures8-10</object-id><object-id xmlns:xlink="http://www.w3.org/1999/xlink" content-type="arpha" xlink:type="simple">01371305-6655-5A91-88A4-11D257FA649C</object-id><label>Figures 8–10.</label><caption><p>Median lobe of aedeagus and abdominal segment IX of <italic><tp:taxon-name><tp:taxon-name-part taxon-name-part-type="genus" reg="Calleida">Calleida</tp:taxon-name-part></tp:taxon-name></italic> species <bold>8</bold><italic><tp:taxon-name><tp:taxon-name-part taxon-name-part-type="genus" reg="Calleida">C.</tp:taxon-name-part> <tp:taxon-name-part taxon-name-part-type="species" reg="solitaria">solitaria</tp:taxon-name-part></tp:taxon-name></italic> sp. nov., male holotype <bold>9</bold><italic><tp:taxon-name><tp:taxon-name-part taxon-name-part-type="genus" reg="Calleida">C.</tp:taxon-name-part> <tp:taxon-name-part taxon-name-part-type="species" reg="manuensis">manuensis</tp:taxon-name-part></tp:taxon-name></italic> sp. nov., male holotype <bold>10</bold><italic><tp:taxon-name><tp:taxon-name-part taxon-name-part-type="genus" reg="Calleida">C.</tp:taxon-name-part> <tp:taxon-name-part taxon-name-part-type="species" reg="anomala">anomala</tp:taxon-name-part></tp:taxon-name></italic> sp. nov., male holotype <bold>A</bold> left lateral aspect <bold>B</bold> dorsal aspect <bold>C</bold> abdominal segment IX. Scale bar: 1 mm.</p></caption><graphic xmlns:xlink="http://www.w3.org/1999/xlink" xlink:href="zookeys-1044-479-g007.jpg" position="float" orientation="portrait" xlink:type="simple" id="oo_554598.jpg"><uri content-type="original_file" xlink:type="simple">https://binary.pensoft.net/fig/554598</uri></graphic></fig></tp:treatment-sec></tp:taxon-treatment>
