# Supplementary material for: Biodiversity in tropical rainforests: Calleida Dejean, 1825 at the BIOLAT Biological Station, Rio Manu, Peru, with descriptions of seven new species (ColeopteraCarabidae, Lebiini). Part 1
Source: Zookeys. 2021 Jun 16;1044:479–510. doi: 10.3897/zookeys.1044.64082 (PMC8222218; doi:10.3897/zookeys.1044.64082)
Supplement: XML Treatment for Calleida demathani [file zookeys.1044.64082-treatment4.xml]

<!DOCTYPE tp:taxon-treatment
  PUBLIC "-//TaxonX//DTD Taxonomic Treatment Publishing DTD v0 20100105//EN" "tax-treatment-NSO.dtd">
<tp:taxon-treatment xmlns:tp="http://www.plazi.org/taxpub"><tp:treatment-meta><kwd-group><label>Taxon classification</label><kwd><named-content xmlns:xlink="http://www.w3.org/1999/xlink" content-type="kingdom">Animalia</named-content></kwd><kwd><named-content xmlns:xlink="http://www.w3.org/1999/xlink" content-type="order">Coleoptera</named-content></kwd><kwd><named-content xmlns:xlink="http://www.w3.org/1999/xlink" content-type="family">Carabidae</named-content></kwd></kwd-group><mixed-citation publication-type="journal"><person-group><name><surname>Casale</surname><given-names>Achille</given-names></name></person-group><article-title>Biodiversity in tropical rainforests: <italic><tp:taxon-name><tp:taxon-name-part taxon-name-part-type="genus" reg="Calleida">Calleida</tp:taxon-name-part></tp:taxon-name></italic> Dejean, 1825 at the BIOLAT Biological Station, Rio Manu, Peru, with descriptions of seven new species (<tp:taxon-name><tp:taxon-name-part taxon-name-part-type="order">Coleoptera</tp:taxon-name-part></tp:taxon-name><tp:taxon-name><tp:taxon-name-part taxon-name-part-type="family">Carabidae</tp:taxon-name-part></tp:taxon-name>, <tp:taxon-name><tp:taxon-name-part taxon-name-part-type="tribe">Lebiini</tp:taxon-name-part></tp:taxon-name>). Part 1</article-title><source>Zookeys</source><day>16</day><month>6</month><year>2021</year><volume>1044</volume><fpage>479</fpage><lpage>510</lpage><pub-id pub-id-type="doi">10.3897/zookeys.1044.64082</pub-id></mixed-citation></tp:treatment-meta><tp:nomenclature><tp:taxon-name><object-id xmlns:xlink="http://www.w3.org/1999/xlink" content-type="arpha" xlink:type="simple">2879D356-5A21-5438-8D5D-1180CE93FE96</object-id>
            <tp:taxon-name-part taxon-name-part-type="genus" reg="Calleida">Calleida</tp:taxon-name-part>
            <tp:taxon-name-part taxon-name-part-type="species" reg="demathani">demathani</tp:taxon-name-part>
            <object-id xmlns:xlink="http://www.w3.org/1999/xlink" content-type="zoobank" xlink:type="simple">http://zoobank.org/ED3D93C1-092E-4321-BDD8-559872A87E29</object-id>
          </tp:taxon-name><tp:taxon-status xmlns:xlink="http://www.w3.org/1999/xlink" xlink:type="simple">sp. nov.</tp:taxon-status><xref ref-type="fig" rid="F8">Figures 11</xref><xref ref-type="fig" rid="F8">, 12</xref><xref ref-type="fig" rid="F10">, 14</xref></tp:nomenclature><tp:treatment-sec sec-type="type locality" id="SECID0EDCAG"><title>Type locality.</title><p>Peru, Tarapoto.</p></tp:treatment-sec><tp:treatment-sec sec-type="type material" id="SECID0EICAG"><title>Type material.</title><p><bold><italic>Holotype</italic></bold>, male: Pérou, Tarapote (sic), Mai à Août 1886 M. de Mathan (<named-content xmlns:xlink="http://www.w3.org/1999/xlink" content-type="dwc:institutional_code" xlink:type="simple">MNHN</named-content>). <bold><italic>Paratypes</italic></bold> (<named-content xmlns:xlink="http://www.w3.org/1999/xlink" content-type="dwc:institutional_code" xlink:type="simple">MNHN</named-content>, <named-content xmlns:xlink="http://www.w3.org/1999/xlink" content-type="dwc:institutional_code" xlink:type="simple">NMNH</named-content>, <abbrev xmlns:xlink="http://www.w3.org/1999/xlink" xlink:title="A. Casale, c/o University of Sassari, Sassari and Torino (private collection)" id="ABBRID0EFDAG" xlink:type="simple">CCa</abbrev>): 4 ♀♀, same locality and date as holotype; 3 ♂♂, 7 ♀♀ Amazones, Tarapote (sic!), 4e Trimestre 1885 (<named-content xmlns:xlink="http://www.w3.org/1999/xlink" content-type="dwc:institutional_code" xlink:type="simple">MNHN</named-content>, CCA); 2 ♀♀, same locality, Mai à Août 1886 M. de Mathan (<named-content xmlns:xlink="http://www.w3.org/1999/xlink" content-type="dwc:institutional_code" xlink:type="simple">MNHN</named-content>) ; 1 ♀, Pérou, Moyobamba, M. de Mathan, 1<sup>er</sup> Sem. 1887; 1 ♀, idem, 1888; 1 ♀, Amazones (= Amazonas), S. to Paulo d’Olivença, M. de Mathan [no date] (<named-content xmlns:xlink="http://www.w3.org/1999/xlink" content-type="dwc:institutional_code" xlink:type="simple">MNHN</named-content>). 1 ♂, PERU, MADRE DE DIOS, Rio Manu, BIOLAT Biol. Sta., Pakitza, 356 m 30 Sep 1991 <named-content xmlns:xlink="http://www.w3.org/1999/xlink" content-type="dwc:verbatimCoordinates" xlink:type="simple"><named-content content-type="geo-json" specific-use="{&#34;type&#34;:&#34;Point&#34;,&#34;coordinates&#34;:[-71.283333,-11.946389]}" id="NCID0E4DAG" xlink:type="simple">11°56'47"S, 071°17'00"W</named-content></named-content>, T.L. Erwin &amp; M.G. Pogue; Insecticidal fog of <tp:taxon-name><tp:taxon-name-part taxon-name-part-type="genus" reg="Astrocaryum">Astrocaryum</tp:taxon-name-part></tp:taxon-name> dry leaves (12 fronds) 4 m height Tr. Caña Brava/9 Lot 232; BIOLAT/COLE 000013705; 2 ♀♀, same locality and date, Insecticidal fog of <tp:taxon-name><tp:taxon-name-part taxon-name-part-type="genus" reg="Astrocaryum">Astrocaryum</tp:taxon-name-part></tp:taxon-name> dry leaves (10 fronds) 4 m height Tr. Caña Brava/9 Lot 226; BIOLAT/COLE 000043497, BIOLAT/COLE 000013496; 1 ♀, same locality and date; Insecticidal fog of <tp:taxon-name><tp:taxon-name-part taxon-name-part-type="genus" reg="Astrocaryum">Astrocaryum</tp:taxon-name-part></tp:taxon-name> dry leaves (5 fronds) 4 m height Tr. Caña Brava/9 Lot 230 000043497; BIOLAT/COLE 000043497; 1 ♀, same locality, 16 Oct 1991 T.L. Erwin &amp; M.G. Pogue; Insecticidal fog of <tp:taxon-name><tp:taxon-name-part taxon-name-part-type="genus" reg="Astrocaryum">Astrocaryum</tp:taxon-name-part></tp:taxon-name> dry leaves (10 fronds to 4 m) Tr. Pacal/33 Upper floodplain forest Lot 277; BIOLAT/COLE 000014886; 1 ♀, same locality, 27 Sep 1991 T.L. Erwin; Insecticidal fog of bamboo, green and dry leaves at 2–4 m Tr. Pacal/8 Lot 108; BIOLAT/COLE 000011978; 1 ♂, same locality, 21 Sep 1991 T.L. Erwin; Insecticidal fog of large tree with many lianas and accumulated debris, Tr. Tachigali/9, alluvial terrace forest Lot 91; BIOLAT/COLE 000011838; 1 ♂, same locality, 20 Sep 1991; Insecticidal fog of scattered dry leaves in green, 1 m3, Tr. Tachigali/16.8. dissected alluvial terrace forest Lot 88; BIOLAT/COLE 000012707; 1 ♂, same locality, 12 Feb 90 Erwin/Servat <named-content xmlns:xlink="http://www.w3.org/1999/xlink" content-type="dwc:verbatimCoordinates" xlink:type="simple"><named-content content-type="geo-json" specific-use="{&#34;type&#34;:&#34;Point&#34;,&#34;coordinates&#34;:[-70.966667,-12.116667]}" id="NCID0E4EAG" xlink:type="simple">70°58'W, 12°07'S</named-content></named-content>; Insecticidal fog Tr. Caña Brava/9 tree w/vines and epiphytes: Sloanea; BIOLAT/COLE 000002827; 1 ♂, same locality, 23 Sep 1991 T.L. Erwin; Insecticidal fog of bamboo (2 m3) with dry leaves below green ones, Tr. Zungaro/1 Lot 98; BIOLAT/COLE 00001196; 1 ♂, same locality, 25 Sep 1991 T.L. Erwin; Insecticidal fog of dry leaves at 2.3 m with thin bamboo canopy Tr. Pacal/8 Lot 110; BIOLAT/COLE 0000120009; 2 ♀♀, same locality, Zone 02, 13 Sep 88 T.L. Erwin; Insecticidal fog Canopy/Pouteria BIOLAT 02181013; BIOLAT/COLE 000009221 and BIOLAT/COLE 000009223; 1 ♂, same locality, 09 Sep 88 T.L. Erwin &amp; B.D. Farrell Colls <named-content xmlns:xlink="http://www.w3.org/1999/xlink" content-type="dwc:verbatimCoordinates" xlink:type="simple"><named-content content-type="geo-json" specific-use="{&#34;type&#34;:&#34;Point&#34;,&#34;coordinates&#34;:[-70.966667,-12.116667]}" id="NCID0EFFAG" xlink:type="simple">12°07'S, 70°58W</named-content></named-content>; Insecticidal fog Canopy/Pouteria BIOLAT 02181004; BIOLAT/COLE 000008459; 1 ♀, same locality, 7 Sep 88 T.L. Erwin &amp; B.D. Farrell Colls; Insecticidal fog Canopy/Pourouma sheets 0313 BIOLAT/COLE 000009239; 1 ♀, same locality, 7 Sep 88 T.L. Erwin <named-content xmlns:xlink="http://www.w3.org/1999/xlink" content-type="dwc:verbatimCoordinates" xlink:type="simple"><named-content content-type="geo-json" specific-use="{&#34;type&#34;:&#34;Point&#34;,&#34;coordinates&#34;:[-71.283333,-11.946389]}" id="NCID0ENFAG" xlink:type="simple">11°56'47"S, 071°17'00"W</named-content></named-content>; Insecticidal fog of bamboo, dry leaves at 2 m, plus bamboo canopy at 4–7 m Tr. Pacal/8 Lot 109; BIOLAT/COLE 000011976; 1 ♀, Pakitza zone 03, 13 Oct 89, Erwin/Servat, <named-content xmlns:xlink="http://www.w3.org/1999/xlink" content-type="dwc:verbatimCoordinates" xlink:type="simple"><named-content content-type="geo-json" specific-use="{&#34;type&#34;:&#34;Point&#34;,&#34;coordinates&#34;:[-70.966667,-12.116667]}" id="NCID0EVFAG" xlink:type="simple">70°58'W, 12°07'S</named-content></named-content>; Insecticidal fog Tr. Castanal 42 tree with vines; BIOLAT/COLE 000002811.</p><fig id="F8" position="float" orientation="portrait"><object-id xmlns:xlink="http://www.w3.org/1999/xlink" content-type="doi" xlink:type="simple">10.3897/zookeys.1044.64082.figures11-12</object-id><object-id xmlns:xlink="http://www.w3.org/1999/xlink" content-type="arpha" xlink:type="simple">98447DFA-DA9F-5154-9F5E-9CCE4F48AC0A</object-id><label>Figures 11, 12.</label><caption><p><italic><tp:taxon-name><tp:taxon-name-part taxon-name-part-type="genus" reg="Calleida">Calleida</tp:taxon-name-part> <tp:taxon-name-part taxon-name-part-type="species" reg="demathani">demathani</tp:taxon-name-part></tp:taxon-name></italic> sp. nov. <bold>11</bold> male holotype, habitus (original label in <named-content xmlns:xlink="http://www.w3.org/1999/xlink" content-type="dwc:institutional_code" xlink:type="simple">MNHN</named-content>) <bold>12</bold> idem, female paratype.</p></caption><graphic xmlns:xlink="http://www.w3.org/1999/xlink" xlink:href="zookeys-1044-479-g008.jpg" position="float" orientation="portrait" xlink:type="simple" id="oo_554599.jpg"><uri content-type="original_file" xlink:type="simple">https://binary.pensoft.net/fig/554599</uri></graphic></fig></tp:treatment-sec><tp:treatment-sec sec-type="Specific epithet" id="SECID0E2GAG"><title>Specific epithet.</title><p>I am very pleased to dedicate this handsome new species to the excellent French explorer and collector of carabid beetles, Marc de Mathan (1876–1908) (for a biographical note, see <xref ref-type="bibr" rid="B23">Moret 1993</xref>). He collected in Brazil, Ecuador, Peru, Bolivia, and Panama. More than 130 years ago, he collected a series of specimens of this new species (preserved at the <named-content xmlns:xlink="http://www.w3.org/1999/xlink" content-type="dwc:institutional_code" xlink:type="simple">MNHN</named-content>) in Peru. Several specimens that I attribute to this species were more recently collected at Pakitza, Rio Manu, by T.L. Erwin and co-workers(see below, in Description: notes about the variability).</p></tp:treatment-sec><tp:treatment-sec sec-type="diagnosis" id="SECID0EKHAG"><title>Diagnosis.</title><p>With the character states of the genus <italic><tp:taxon-name><tp:taxon-name-part taxon-name-part-type="genus" reg="Calleida">Calleida</tp:taxon-name-part></tp:taxon-name></italic> in the wider sense, but from the closest Neotropical species markedly characterized by the peculiar combination of the following morphological features: medium sized (TL: mm 8.7–10.5); pronotum transverse-cordiform, with lateral furrows very wide, flattened, and lateral margins reflexed and sinuate in the basal fourth; lateral grooves very wide and flattened, deeply punctate and wrinkled; lateral reflection evident. Elytra elongate-ovate, not beaded at apex and with outer apical angle thickened and obtusely rounded; elytral striae deep, punctate, intervals convex. Body markedly bicolored: head blackish, pronotum brown with evident metallic green reflection on disc and lateral margins widely reddish, underside and legs dark brown, contrasting with the metallic purple or purple greenish or green elytra. Abdominal sternum VII with median deep excision and two setae on each side in males (three on one side, exceptionally, in one examined individual), three setae in females. Male genitalia as in Fig. <xref ref-type="fig" rid="F10">14</xref>.</p></tp:treatment-sec><tp:treatment-sec sec-type="description" id="SECID0E2HAG"><title>Description.</title><p>General features as in Figs <xref ref-type="fig" rid="F8">11</xref>, <xref ref-type="fig" rid="F8">12</xref>. Medium sized: L: 9.5–11.2 mm; TL: 8.7–10.5 mm.</p><p><bold><italic>Color</italic></bold>: head black, with two slightly distinct or vanished reddish spots on frons; antennomere 1 reddish, antennomeres 2–4 blackish, following antennomeres reddish, darkened at apex. <italic>Prothorax</italic>, pterothorax, legs, abdomen, basal margin and epipleura of elytra concolorous brown with metallic reflection. Lateral margins of pronotum widely reddish. Elytra on disc bright metallic purple red or red greenish or green with purple reflection.</p><p><bold><italic>Luster and microsculpture</italic></bold>: head, pronotum and elytra glossy, with generally effaced microlines on head and pronotum, more evident on the elytral intervals, in form of isodiametric mesh pattern.</p><p><bold><italic>Head</italic></bold>: wide, flattened, with evident neck constriction; frontal furrows short, wide; genae short, very swollen, not contiguous with the posterior margin of eyes; eyes very large and prominent; two supraorbital setae on each side.</p><fig id="F9" position="float" orientation="portrait"><object-id xmlns:xlink="http://www.w3.org/1999/xlink" content-type="doi" xlink:type="simple">10.3897/zookeys.1044.64082.figure13</object-id><object-id xmlns:xlink="http://www.w3.org/1999/xlink" content-type="arpha" xlink:type="simple">B590F2F7-E6F8-551A-92CF-7B393BCB3141</object-id><label>Figure 13.</label><caption><p><italic><tp:taxon-name><tp:taxon-name-part taxon-name-part-type="genus" reg="Calleida">Calleida</tp:taxon-name-part> <tp:taxon-name-part taxon-name-part-type="species" reg="erwini">erwini</tp:taxon-name-part></tp:taxon-name></italic> sp. nov., female paratype, habitus.</p></caption><graphic xmlns:xlink="http://www.w3.org/1999/xlink" xlink:href="zookeys-1044-479-g009.jpg" position="float" orientation="portrait" xlink:type="simple" id="oo_554600.jpg"><uri content-type="original_file" xlink:type="simple">https://binary.pensoft.net/fig/554600</uri></graphic></fig><p><bold><italic>Prothorax</italic></bold>: transverse-cordiform (ratio <abbrev xmlns:xlink="http://www.w3.org/1999/xlink" xlink:title="ratio Length of Pronotum" id="ABBRID0E6JAG" xlink:type="simple">PL/PW</abbrev>: 0.91), with lateral margins widely rounded in the anterior half, in some individuals constricted in front, markedly sinuate in the basal fourth. Lateral grooves very wide and flattened, deeply punctate and wrinkled; lateral reflection evident. Disc depressed, with shallow transverse wrinkles. Median furrow deep, complete, reaching both the anterior and posterior margins; basal foveae deep, wide, almost smooth. Anterior angles rounded, fully effaced; basal angles obtuse. Base oblique at sides, beaded. One paramedial seta and one basolateral seta on each side present.</p><p><bold><italic>Elytra</italic></bold>: moderately elongate (ratio <abbrev xmlns:xlink="http://www.w3.org/1999/xlink" xlink:title="ratio Length of Elytra" id="ABBRID0EKKAG" xlink:type="simple">EL/EW</abbrev>: 1.60), slightly widened at the apical third; striae deeply impressed, punctate; intervals convex, with small but evident punctuations. Interval 3 with two discal and one apical setiferous punctures; umbilicate series of 15 punctures along stria 8, interrupted in the middle. Post-humeral sinuation shallow but evident; pre-apical callosity small, distinct on interval 8. Apex not beaded, with outer apical angle thickened and obtusely rounded. Interval 3 with two discal and one apical setiferous punctures; umbilicate series of 14 punctures along stria 8, interrupted in the middle.</p><p><bold><italic>Hind wings</italic></bold>: fully developed.</p><p><bold><italic>Legs</italic></bold>: robust, tarsomeres wide, depressed. Metatarsomeres 1 and 2 shallowly grooved on the dorsal side; metatarsomere 4 deeply bilobed, its lobes widened at apex. Tarsal claws denticulate, each with six long teeth on the inner side.</p><p><bold><italic>Abdominal sterna</italic></bold>: abdominal sternum VII with deep median excision and two setae on each side in males (three on one side, exceptionally, in one examined individual), three setae in females.</p><p><bold><italic>Male genitalia</italic></bold>: median lobe of aedeagus (Fig. <xref ref-type="fig" rid="F10">14</xref>) relatively large-sized, depressed at sides, widened and ventrally prominent at the basal third; apical lamina obtusely rounded at apex. Endophallus with a long, basally twisted flagellum, and two subapical spines.</p><p><bold><italic>Female genitalia</italic></bold>: not examined.</p></tp:treatment-sec><tp:treatment-sec sec-type="Notes about the variability of the species" id="SECID0EVLAG"><title>Notes about the variability of the species.</title><p>Despite the long distance between Tarapoto (type locality) and Pakitza, there are no evident morphological characters that differentiate specimens collected at Rio Manu from those from Tarapoto.</p></tp:treatment-sec><tp:treatment-sec sec-type="distribution" id="SECID0E1LAG"><title>Geographical distribution and habitat.</title><p>Widely spread in the western Amazonian basin: south-western Peru: San Martin (Tarapoto) and Madre de Dios regions; Brazil: western Amazonas, S. to Paulo d’Olivença. Individuals were obtained by T. Erwin and co-workers in February, September and October at Rio Manu by fogging canopies of different trees, and in May to August by M. de Mathan in other localities (1885–1888: see Type material).</p><fig id="F10" position="float" orientation="portrait"><object-id xmlns:xlink="http://www.w3.org/1999/xlink" content-type="doi" xlink:type="simple">10.3897/zookeys.1044.64082.figures14-16</object-id><object-id xmlns:xlink="http://www.w3.org/1999/xlink" content-type="arpha" xlink:type="simple">AA55D773-8E1E-5CB3-B2DB-B03A3F5CAA97</object-id><label>Figures 14–16.</label><caption><p>Median lobe of aedeagus of <italic><tp:taxon-name><tp:taxon-name-part taxon-name-part-type="genus" reg="Calleida">Calleida</tp:taxon-name-part></tp:taxon-name></italic> species <bold>14</bold><italic><tp:taxon-name><tp:taxon-name-part taxon-name-part-type="genus" reg="Calleida">C.</tp:taxon-name-part> <tp:taxon-name-part taxon-name-part-type="species" reg="demathani">demathani</tp:taxon-name-part></tp:taxon-name></italic> sp. nov., male holotype <bold>15</bold><italic><tp:taxon-name><tp:taxon-name-part taxon-name-part-type="genus" reg="Calleida">C.</tp:taxon-name-part> <tp:taxon-name-part taxon-name-part-type="species" reg="erwini">erwini</tp:taxon-name-part></tp:taxon-name></italic> sp. nov., male holotype <bold>16</bold><italic><tp:taxon-name><tp:taxon-name-part taxon-name-part-type="genus" reg="Calleida">C.</tp:taxon-name-part> <tp:taxon-name-part taxon-name-part-type="species" reg="marginithorax">marginithorax</tp:taxon-name-part></tp:taxon-name></italic> sp. nov., male holotype. Scale bar: 1 mm.</p></caption><graphic xmlns:xlink="http://www.w3.org/1999/xlink" xlink:href="zookeys-1044-479-g010.jpg" position="float" orientation="portrait" xlink:type="simple" id="oo_554601.jpg"><uri content-type="original_file" xlink:type="simple">https://binary.pensoft.net/fig/554601</uri></graphic></fig></tp:treatment-sec><ref-list><ref id="B23"><mixed-citation xmlns:xlink="http://www.w3.org/1999/xlink" xlink:type="simple"><person-group><name name-style="western"><surname>Moret</surname><given-names>P</given-names></name></person-group> (<year>1993</year>) Entomologistes et chasseurs d’insectes en Amérique du Sud au XIX<sup>e</sup> siècle. 118<sup>e</sup> Congrès National des Sociétés historiques et scientifiques, Naturalistes, Pau: 395–408.</mixed-citation></ref></ref-list></tp:taxon-treatment>
