# Supplementary material for: Biodiversity in tropical rainforests: Calleida Dejean, 1825 at the BIOLAT Biological Station, Rio Manu, Peru, with descriptions of seven new species (ColeopteraCarabidae, Lebiini). Part 1
Source: Zookeys. 2021 Jun 16;1044:479–510. doi: 10.3897/zookeys.1044.64082 (PMC8222218; doi:10.3897/zookeys.1044.64082)
Supplement: XML Treatment for Calleida erwini [file zookeys.1044.64082-treatment5.xml]

<!DOCTYPE tp:taxon-treatment
  PUBLIC "-//TaxonX//DTD Taxonomic Treatment Publishing DTD v0 20100105//EN" "tax-treatment-NSO.dtd">
<tp:taxon-treatment xmlns:tp="http://www.plazi.org/taxpub"><tp:treatment-meta><kwd-group><label>Taxon classification</label><kwd><named-content xmlns:xlink="http://www.w3.org/1999/xlink" content-type="kingdom">Animalia</named-content></kwd><kwd><named-content xmlns:xlink="http://www.w3.org/1999/xlink" content-type="order">Coleoptera</named-content></kwd><kwd><named-content xmlns:xlink="http://www.w3.org/1999/xlink" content-type="family">Carabidae</named-content></kwd></kwd-group><mixed-citation publication-type="journal"><person-group><name><surname>Casale</surname><given-names>Achille</given-names></name></person-group><article-title>Biodiversity in tropical rainforests: <italic><tp:taxon-name><tp:taxon-name-part taxon-name-part-type="genus" reg="Calleida">Calleida</tp:taxon-name-part></tp:taxon-name></italic> Dejean, 1825 at the BIOLAT Biological Station, Rio Manu, Peru, with descriptions of seven new species (<tp:taxon-name><tp:taxon-name-part taxon-name-part-type="order">Coleoptera</tp:taxon-name-part></tp:taxon-name><tp:taxon-name><tp:taxon-name-part taxon-name-part-type="family">Carabidae</tp:taxon-name-part></tp:taxon-name>, <tp:taxon-name><tp:taxon-name-part taxon-name-part-type="tribe">Lebiini</tp:taxon-name-part></tp:taxon-name>). Part 1</article-title><source>Zookeys</source><day>16</day><month>6</month><year>2021</year><volume>1044</volume><fpage>479</fpage><lpage>510</lpage><pub-id pub-id-type="doi">10.3897/zookeys.1044.64082</pub-id></mixed-citation></tp:treatment-meta><tp:nomenclature><tp:taxon-name><object-id xmlns:xlink="http://www.w3.org/1999/xlink" content-type="arpha" xlink:type="simple">0204BF88-52B9-59F0-804D-A10AC66D7D8B</object-id>
            <tp:taxon-name-part taxon-name-part-type="genus" reg="Calleida">Calleida</tp:taxon-name-part>
            <tp:taxon-name-part taxon-name-part-type="species" reg="erwini">erwini</tp:taxon-name-part>
            <object-id xmlns:xlink="http://www.w3.org/1999/xlink" content-type="zoobank" xlink:type="simple">http://zoobank.org/31381714-926E-4AE0-B469-C480471EC4C2</object-id>
          </tp:taxon-name><tp:taxon-status xmlns:xlink="http://www.w3.org/1999/xlink" xlink:type="simple">sp. nov.</tp:taxon-status><xref ref-type="fig" rid="F9">Figures 13</xref><xref ref-type="fig" rid="F10">, 15</xref></tp:nomenclature><tp:treatment-sec sec-type="type locality" id="SECID0EKPAG"><title>Type locality.</title><p>Peru, Madre de Dios, Pakitza, <named-content xmlns:xlink="http://www.w3.org/1999/xlink" content-type="dwc:verbatimCoordinates" xlink:type="simple"><named-content content-type="geo-json" specific-use="{&#34;type&#34;:&#34;Point&#34;,&#34;coordinates&#34;:[-71.588333,-11.930000]}" id="NCID0ETPAG" xlink:type="simple">11°55'48"S, 71°35'18"W</named-content></named-content></p></tp:treatment-sec><tp:treatment-sec sec-type="type material" id="SECID0EXPAG"><title>Type material.</title><p><bold><italic>Holotype</italic></bold>, male (<named-content xmlns:xlink="http://www.w3.org/1999/xlink" content-type="dwc:institutional_code" xlink:type="simple">NMNH</named-content>): “PERU, MADRE DE DIOS, Pakitza Zone 01 21 Sep 89 TL Erwin <named-content xmlns:xlink="http://www.w3.org/1999/xlink" content-type="dwc:verbatimCoordinates" xlink:type="simple"><named-content content-type="geo-json" specific-use="{&#34;type&#34;:&#34;Point&#34;,&#34;coordinates&#34;:[-71.588333,-11.930000]}" id="NCID0EKQAG" xlink:type="simple">11°55'48"S, 71°35'18"W</named-content></named-content>”, “Tr. Tachigali/19 On leaf in webbing of moth”, “BIOLAT/COLE 000011606”. <bold><italic>Paratypes</italic></bold> (<named-content xmlns:xlink="http://www.w3.org/1999/xlink" content-type="dwc:institutional_code" xlink:type="simple">NMNH</named-content>, <abbrev xmlns:xlink="http://www.w3.org/1999/xlink" xlink:title="A. Casale, c/o University of Sassari, Sassari and Torino (private collection)" id="ABBRID0EXQAG" xlink:type="simple">CCa</abbrev>): 1 ♂, 1 ♀, same locality as holotype, Zone 03, 13 Oct 89, Erwin/Servat <named-content xmlns:xlink="http://www.w3.org/1999/xlink" content-type="dwc:verbatimCoordinates" xlink:type="simple"><named-content content-type="geo-json" specific-use="{&#34;type&#34;:&#34;Point&#34;,&#34;coordinates&#34;:[-70.966667,-12.116667]}" id="NCID0E5QAG" xlink:type="simple">12°07"S, 70°58'W</named-content></named-content>, Insecticidal fog Tr. Castanal 42 tree with vines, BIOLAT/COLE 000011537, BIOLAT/COLE 000002825; 1 ♂, PERU, MADRE DE DIOS, Rio Manu, BIOLAT Biol. Sta., Pakitza, 356 m 30 Sep 1991 <named-content xmlns:xlink="http://www.w3.org/1999/xlink" content-type="dwc:verbatimCoordinates" xlink:type="simple"><named-content content-type="geo-json" specific-use="{&#34;type&#34;:&#34;Point&#34;,&#34;coordinates&#34;:[-71.283333,-11.946389]}" id="NCID0EGRAG" xlink:type="simple">11°56'47"S, 071°17'00"W</named-content></named-content>, T.L. Erwin &amp; M.G. Pogue, Insecticidal fog of vine tangle at 4 m some green leaves Tr. Tachigali/20.5 Lot 133, BIOLAT/COLE 000012196; 1 ♂, same locality and collectors, 9 Oct 1991, Insecticidal fog of <tp:taxon-name><tp:taxon-name-part taxon-name-part-type="genus" reg="Astrocaryum">Astrocaryum</tp:taxon-name-part></tp:taxon-name> dry leaves (13 fronds) 4–5 m height Tr. Caña Brava/4 Lot 220, BIOLAT/COLE 000013338.</p></tp:treatment-sec><tp:treatment-sec sec-type="Specific epithet" id="SECID0ERRAG"><title>Specific epithet.</title><p>I am very pleased to dedicate this new, attractive species to my old friend and colleague Terry Erwin, for his huge contribution to the knowledge of the New World carabids, tropical rainforests and Neotropical biodiversity, and its conservation.</p></tp:treatment-sec><tp:treatment-sec sec-type="diagnosis" id="SECID0EWRAG"><title>Diagnosis.</title><p>With the character states of the genus <italic><tp:taxon-name><tp:taxon-name-part taxon-name-part-type="genus" reg="Calleida">Calleida</tp:taxon-name-part></tp:taxon-name></italic> (in the wider sense: see Materials and methods), but from all Neotropical species markedly characterized by the peculiar combination of the following morphological features: medium sized (TL: mm 10.7–11.7); pronotum subquadrate-transverse, widened at base, with lateral margins slightly constricted in front; elytra elongate and narrow, not beaded at apex and with outer apical angle acutely prominent; elytral striae deep, shallowly punctate. Body markedly bicolored: head, pronotum, underside and appendages concolorous brown to blackish, contrasting with the metallic purple or purple red or red greenish elytra. Abdominal sternum VII with one seta on each side in males, two setae in females. Male genitalia as in Fig. <xref ref-type="fig" rid="F10">15</xref>.</p></tp:treatment-sec><tp:treatment-sec sec-type="description" id="SECID0EHSAG"><title>Description.</title><p>General features as in Fig. <xref ref-type="fig" rid="F9">13</xref>. Medium sized: L: 11.0–12.0 mm; TL: 10.7–11.7 mm.</p><p><bold><italic>Color</italic></bold>: head dark brown or blackish, with two reddish spots on frons; apex of mouth parts and antennomere 1 reddish; following antennomeres brown reddish, darkened in the apical half. Prothorax, pterothorax (except the lateral margins), legs, abdomen, basal margin and epipleura of elytra concolorous brown to dark brown. Lateral margins of pronotum widely reddish. Elytra on disc metallic purple red or red greenish, with sutural interval, and lateral and apical margins dark metallic green.</p><p><bold><italic>Luster and microsculpture</italic></bold>: head, pronotum and elytra glossy, with generally effaced microlines on head and pronotum, more evident on the elytral intervals, in form of isodiametric mesh pattern.</p><p><bold><italic>Head</italic></bold>: wide, flattened, with evident neck constriction; frontal furrows short, with some deep transverse wrinkles; genae short, markedly swollen, almost contiguous with the posterior margin of eyes; eyes very large and prominent; two supraorbital setae on each side.</p><p><bold><italic>Prothorax</italic></bold>: subquadrate-transverse (ratio <abbrev xmlns:xlink="http://www.w3.org/1999/xlink" xlink:title="ratio Length of Pronotum" id="ABBRID0ENTAG" xlink:type="simple">PL/PW</abbrev>: 0.9), widened at base, with lateral margins slightly sinuate in the basal half and constricted in front. Lateral grooves wide and flattened, deeply punctate; lateral reflection moderate, evident in the basal fourth. Disc depressed, with shallow transverse wrinkles. Median furrow very deep; basal foveae deep, elongate, smooth. Anterior angles rounded, fully effaced; basal angles obtuse. Base sinuate at sides, beaded. One paramedial seta and one basolateral seta on each side present.</p><p><bold><italic>Elytra</italic></bold>: elongate, narrow (ratio <abbrev xmlns:xlink="http://www.w3.org/1999/xlink" xlink:title="ratio Length of Elytra" id="ABBRID0EYTAG" xlink:type="simple">EL/EW</abbrev>: 1.8), sub-convex, slightly widened at the apical third; striae deeply impressed, shallowly punctate; intervals convex. Post-humeral sinuation shallow but evident; pre-apical callosity small, slightly distinct on interval 8. Apex not beaded, deeply sinuate, with both the outer and sutural angles obtusely prominent. Interval 3 with two discal and one apical setiferous punctures; umbilicate series of 12–14 punctures along stria 8, interrupted in the middle.</p><p><bold><italic>Hind wings</italic></bold>: fully developed.</p><p><bold><italic>Legs</italic></bold>: slender, tarsomeres narrow. Metatarsomeres 1–3 grooved on the dorsal side; metatarsomere 4 deeply bilobed, its lobes widened at apex. Tarsal claws denticulate, each with nine long teeth on the inner side.</p><p><bold><italic>Abdominal sterna</italic></bold>: sternum VII with one seta on each side in males, two setae in females.</p><p><bold><italic>Male genitalia</italic></bold>: median lobe of aedeagus (Fig. <xref ref-type="fig" rid="F10">15</xref>) relatively big-sized, elongate, with wrinkled and markedly lobate ventral margin at the basal third. Endophallus with a short, curved, spine like flagellum in the middle.</p><p><bold><italic>Female genitalia</italic></bold>: not examined.</p></tp:treatment-sec><tp:treatment-sec sec-type="distribution" id="SECID0EDVAG"><title>Geographical distribution and habitat.</title><p>Known so far from the Rio Manu area. Individuals were obtained in September and October, on leaves or from insecticidal fogging on different plants.</p></tp:treatment-sec><tp:treatment-sec sec-type="Relationships" id="SECID0EIVAG"><title>Relationships.</title><p>Based on several features (general shape of pronotum and elytra, the number and position of setae on abdominal sternum VII and the peculiar structure of the median lobe of aedeagus), <italic><tp:taxon-name><tp:taxon-name-part taxon-name-part-type="genus" reg="Calleida">C.</tp:taxon-name-part> <tp:taxon-name-part taxon-name-part-type="species" reg="erwini">erwini</tp:taxon-name-part></tp:taxon-name></italic> seems to be related to <italic><tp:taxon-name><tp:taxon-name-part taxon-name-part-type="genus" reg="Calleida">C.</tp:taxon-name-part> <tp:taxon-name-part taxon-name-part-type="species" reg="rufocuprea">rufocuprea</tp:taxon-name-part></tp:taxon-name></italic> Chaudoir, 1872, from Eastern Brazil. It is markedly distinct from it by the larger size, the different color pattern (elytra are metallic cupreous in <italic><tp:taxon-name><tp:taxon-name-part taxon-name-part-type="genus" reg="Calleida">C.</tp:taxon-name-part> <tp:taxon-name-part taxon-name-part-type="species" reg="rufocuprea">rufocuprea</tp:taxon-name-part></tp:taxon-name></italic>) and the apical margins of elytra which in <italic><tp:taxon-name><tp:taxon-name-part taxon-name-part-type="genus" reg="Calleida">C.</tp:taxon-name-part> <tp:taxon-name-part taxon-name-part-type="species" reg="erwini">erwini</tp:taxon-name-part></tp:taxon-name></italic> have both the outer and sutural angles obtusely but markedly prominent.</p></tp:treatment-sec><tp:treatment-sec><!--Section generated to contain objects referenced in tp:taxon-treatment.--><fig id="F9" position="float" orientation="portrait"><object-id xmlns:xlink="http://www.w3.org/1999/xlink" content-type="doi" xlink:type="simple">10.3897/zookeys.1044.64082.figure13</object-id><object-id xmlns:xlink="http://www.w3.org/1999/xlink" content-type="arpha" xlink:type="simple">B590F2F7-E6F8-551A-92CF-7B393BCB3141</object-id><label>Figure 13.</label><caption><p><italic><tp:taxon-name><tp:taxon-name-part taxon-name-part-type="genus" reg="Calleida">Calleida</tp:taxon-name-part> <tp:taxon-name-part taxon-name-part-type="species" reg="erwini">erwini</tp:taxon-name-part></tp:taxon-name></italic> sp. nov., female paratype, habitus.</p></caption><graphic xmlns:xlink="http://www.w3.org/1999/xlink" xlink:href="zookeys-1044-479-g009.jpg" position="float" orientation="portrait" xlink:type="simple" id="oo_554600.jpg"><uri content-type="original_file" xlink:type="simple">https://binary.pensoft.net/fig/554600</uri></graphic></fig><fig id="F10" position="float" orientation="portrait"><object-id xmlns:xlink="http://www.w3.org/1999/xlink" content-type="doi" xlink:type="simple">10.3897/zookeys.1044.64082.figures14-16</object-id><object-id xmlns:xlink="http://www.w3.org/1999/xlink" content-type="arpha" xlink:type="simple">AA55D773-8E1E-5CB3-B2DB-B03A3F5CAA97</object-id><label>Figures 14–16.</label><caption><p>Median lobe of aedeagus of <italic><tp:taxon-name><tp:taxon-name-part taxon-name-part-type="genus" reg="Calleida">Calleida</tp:taxon-name-part></tp:taxon-name></italic> species <bold>14</bold><italic><tp:taxon-name><tp:taxon-name-part taxon-name-part-type="genus" reg="Calleida">C.</tp:taxon-name-part> <tp:taxon-name-part taxon-name-part-type="species" reg="demathani">demathani</tp:taxon-name-part></tp:taxon-name></italic> sp. nov., male holotype <bold>15</bold><italic><tp:taxon-name><tp:taxon-name-part taxon-name-part-type="genus" reg="Calleida">C.</tp:taxon-name-part> <tp:taxon-name-part taxon-name-part-type="species" reg="erwini">erwini</tp:taxon-name-part></tp:taxon-name></italic> sp. nov., male holotype <bold>16</bold><italic><tp:taxon-name><tp:taxon-name-part taxon-name-part-type="genus" reg="Calleida">C.</tp:taxon-name-part> <tp:taxon-name-part taxon-name-part-type="species" reg="marginithorax">marginithorax</tp:taxon-name-part></tp:taxon-name></italic> sp. nov., male holotype. Scale bar: 1 mm.</p></caption><graphic xmlns:xlink="http://www.w3.org/1999/xlink" xlink:href="zookeys-1044-479-g010.jpg" position="float" orientation="portrait" xlink:type="simple" id="oo_554601.jpg"><uri content-type="original_file" xlink:type="simple">https://binary.pensoft.net/fig/554601</uri></graphic></fig></tp:treatment-sec></tp:taxon-treatment>
