# Supplementary material for: Biodiversity in tropical rainforests: Calleida Dejean, 1825 at the BIOLAT Biological Station, Rio Manu, Peru, with descriptions of seven new species (ColeopteraCarabidae, Lebiini). Part 1
Source: Zookeys. 2021 Jun 16;1044:479–510. doi: 10.3897/zookeys.1044.64082 (PMC8222218; doi:10.3897/zookeys.1044.64082)
Supplement: XML Treatment for Calleida marginithorax [file zookeys.1044.64082-treatment6.xml]

<!DOCTYPE tp:taxon-treatment
  PUBLIC "-//TaxonX//DTD Taxonomic Treatment Publishing DTD v0 20100105//EN" "tax-treatment-NSO.dtd">
<tp:taxon-treatment xmlns:tp="http://www.plazi.org/taxpub"><tp:treatment-meta><kwd-group><label>Taxon classification</label><kwd><named-content xmlns:xlink="http://www.w3.org/1999/xlink" content-type="kingdom">Animalia</named-content></kwd><kwd><named-content xmlns:xlink="http://www.w3.org/1999/xlink" content-type="order">Coleoptera</named-content></kwd><kwd><named-content xmlns:xlink="http://www.w3.org/1999/xlink" content-type="family">Carabidae</named-content></kwd></kwd-group><mixed-citation publication-type="journal"><person-group><name><surname>Casale</surname><given-names>Achille</given-names></name></person-group><article-title>Biodiversity in tropical rainforests: <italic><tp:taxon-name><tp:taxon-name-part taxon-name-part-type="genus" reg="Calleida">Calleida</tp:taxon-name-part></tp:taxon-name></italic> Dejean, 1825 at the BIOLAT Biological Station, Rio Manu, Peru, with descriptions of seven new species (<tp:taxon-name><tp:taxon-name-part taxon-name-part-type="order">Coleoptera</tp:taxon-name-part></tp:taxon-name><tp:taxon-name><tp:taxon-name-part taxon-name-part-type="family">Carabidae</tp:taxon-name-part></tp:taxon-name>, <tp:taxon-name><tp:taxon-name-part taxon-name-part-type="tribe">Lebiini</tp:taxon-name-part></tp:taxon-name>). Part 1</article-title><source>Zookeys</source><day>16</day><month>6</month><year>2021</year><volume>1044</volume><fpage>479</fpage><lpage>510</lpage><pub-id pub-id-type="doi">10.3897/zookeys.1044.64082</pub-id></mixed-citation></tp:treatment-meta><tp:nomenclature><tp:taxon-name><object-id xmlns:xlink="http://www.w3.org/1999/xlink" content-type="arpha" xlink:type="simple">E6CFA621-4421-5920-98F5-2EC0998AB058</object-id>
            <tp:taxon-name-part taxon-name-part-type="genus" reg="Calleida">Calleida</tp:taxon-name-part>
            <tp:taxon-name-part taxon-name-part-type="species" reg="marginithorax">marginithorax</tp:taxon-name-part>
            <object-id xmlns:xlink="http://www.w3.org/1999/xlink" content-type="zoobank" xlink:type="simple">http://zoobank.org/BF57A13F-8B30-4D04-9134-40BC2B222875</object-id>
          </tp:taxon-name><tp:taxon-status xmlns:xlink="http://www.w3.org/1999/xlink" xlink:type="simple">sp. nov.</tp:taxon-status><xref ref-type="fig" rid="F10">Figures 16</xref><xref ref-type="fig" rid="F11">, 17</xref></tp:nomenclature><tp:treatment-sec sec-type="type locality" id="SECID0EKYAG"><title>Type locality.</title><p>Peru, Madre de Dios: Rio Manu BIOLAT Biol. Sta., Pakitza, 356 m a.s.l., <named-content xmlns:xlink="http://www.w3.org/1999/xlink" content-type="dwc:verbatimCoordinates" xlink:type="simple"><named-content content-type="geo-json" specific-use="{&#34;type&#34;:&#34;Point&#34;,&#34;coordinates&#34;:[-71.283333,-11.946389]}" id="NCID0ETYAG" xlink:type="simple">11°56'47"S, 071°17'00"W</named-content></named-content>.</p></tp:treatment-sec><tp:treatment-sec sec-type="type material" id="SECID0EYYAG"><title>Type material.</title><p><bold><italic>Holotype</italic></bold>, ♂: “PERU, MADRE DE DIOS, Rio Manu, Biolat Biol. Sta., Pakitza, 356 m 10 Oct 1991 <named-content xmlns:xlink="http://www.w3.org/1999/xlink" content-type="dwc:verbatimCoordinates" xlink:type="simple"><named-content content-type="geo-json" specific-use="{&#34;type&#34;:&#34;Point&#34;,&#34;coordinates&#34;:[-71.283333,-11.946389]}" id="NCID0EGZAG" xlink:type="simple">11°56'47"S, 71°17'00"W</named-content></named-content>”, T.L. Erwin &amp; M.G. Pogue”; “Insecticidal fog of <tp:taxon-name><tp:taxon-name-part taxon-name-part-type="genus" reg="Astrocaryum">Astrocaryum</tp:taxon-name-part></tp:taxon-name> dry leaves (5 fronds) 4 height Tr. Caña Brava/9 Lot 230” “BIOLAT/COLE 000013642”. <bold><italic>Paratypes</italic></bold>: 2 ♀♀, same locality and collectors, 28 Sep 1991” “Insecticidal fog of dry leaves (2 m3) in vines Tr. Tachigali/22 Lot 146”, BIOLAT/COLE 000012479, 12480; 1 ♀, same locality and collectors, 30 Sep 1991, Insecticidal fog of vine tangle at 4 m Some green leaves Tr. Tachingali/20.5, Lot 132; BIOLAT/COLE 000012195; 1 ♂, same locality and collectors, Zone 01, 3 Oct 89, T.L. Erwin &amp; M.G. Pogue; Insecticidal fog canopy Cedrelinga Biolat 03130303; BIOLAT/COLE 000011608; 1 ♂, same locality and collectors, 4 Oct 1991, Insecticidal fog of dry Cecropia leaves in small broadleaf tree at 4 m (1m3) Tr. Tachigali/45 Lot 192, BIOLAT/COLE 000012860; 1 ♂, same locality and collectors, 10 Oct 1991, Insecticidal fog of <tp:taxon-name><tp:taxon-name-part taxon-name-part-type="genus" reg="Astrocaryum">Astrocaryum</tp:taxon-name-part></tp:taxon-name> dry leaves (12 fronds) 4 height Tr. Caña Brava/4 Lot 232, BIOLAT/COLE 000013722; 1 ♂, same locality and collectors, 10 Oct 1991, Insecticidal fog of <tp:taxon-name><tp:taxon-name-part taxon-name-part-type="genus" reg="Astrocaryum">Astrocaryum</tp:taxon-name-part></tp:taxon-name>, Lot 229, BIOLAT/COLE 000013622; 1 ♀, same locality and collectors, 14 Oct 1991, Insecticidal fog of <tp:taxon-name><tp:taxon-name-part taxon-name-part-type="genus" reg="Astrocaryum">Astrocaryum</tp:taxon-name-part></tp:taxon-name> (13 fronds to 4 m) Tr. Pacal/24–25 Lot 267, BIOLAT/COLE 000014578; 1 ♀, same locality, Zone 03, 13 Oct 89, Erwin/Servat <named-content xmlns:xlink="http://www.w3.org/1999/xlink" content-type="dwc:verbatimCoordinates" xlink:type="simple"><named-content content-type="geo-json" specific-use="{&#34;type&#34;:&#34;Point&#34;,&#34;coordinates&#34;:[-70.966667,-12.116667]}" id="NCID0EJ1AG" xlink:type="simple">12°07S, 70°58W</named-content></named-content>, Insecticidal fog Tr. Castanal bamboo; BIOLAT/COLE 000010830; 1 ♀, same locality, Zone 02, 06 Sep 89, T.L .Erwin &amp; B.D. Farrell, Insecticidal fog Canopy/Pouteria, BIOLAT/COLE 000001023; 1 ♂, same locality and collectors, Zone 02, Insecticidal fog Canopy/Spondias 02130716, BIOLAT/COLE 000001030; 1 ♀, same locality, 12 Sep 88, T.L. Erwin, <named-content xmlns:xlink="http://www.w3.org/1999/xlink" content-type="dwc:verbatimCoordinates" xlink:type="simple"><named-content content-type="geo-json" specific-use="{&#34;type&#34;:&#34;Point&#34;,&#34;coordinates&#34;:[-71.588333,-11.930000]}" id="NCID0ER1AG" xlink:type="simple">11°55'48"S, 71°35'18"W</named-content></named-content>, Insecticidal fogging demo Biolat 0312, BIOLAT/COLE 000010830; 1 ♂, same locality and collector, 20 Sep 91, Insecticidal fog of scattered dry leaves 1m<sup>3</sup>, Tr. Tachigali/16.8, dissected alluvial terrace forest Lot 88; BIOLAT/COLE 000012706; 1 ♂, same locality and collector, Zone 02, 26 Sep 1991, Insecticidal fog of bamboo at 4 m some green broad leaves under Tr. Zungaro/3.4 Lot 123, BIOLAT/COLE 000012103.</p></tp:treatment-sec><tp:treatment-sec sec-type="Specific epithet" id="SECID0EY1AG"><title>Specific epithet.</title><p>The specific name stresses the wide, deep lateral furrows of pronotum, which are reddish, markedly contrasting in color with the blackish disc.</p></tp:treatment-sec><tp:treatment-sec sec-type="diagnosis" id="SECID0E41AG"><title>Diagnosis.</title><p>With the character states of the genus <italic><tp:taxon-name><tp:taxon-name-part taxon-name-part-type="genus" reg="Calleida">Calleida</tp:taxon-name-part></tp:taxon-name></italic>, but from the closest Neotropical species markedly characterized by the peculiar combination of the following morphological features: small-medium sized (TL: mm 7.5–8.0); pronotum subquadrate, widened at base, with lateral margins slightly constricted in front, sinuate in the posterior third, and lateral furrows markedly widened and deep; elytra elongate, beaded at apex, with outer apical angle rounded but thickened; elytral striae deep, punctate; intervals convex, finely punctate. Body markedly bicolored: head, pronotum, underside and appendages brown to blackish, contrasting with the metallic purple red or green elytra. Abdominal sternum VII with two setae on each side in males, three to six setae in females. Male genitalia as in Fig. <xref ref-type="fig" rid="F10">16</xref>.</p></tp:treatment-sec><tp:treatment-sec sec-type="description" id="SECID0EO2AG"><title>Description.</title><p>General features as in Fig. <xref ref-type="fig" rid="F11">17</xref>. Small-medium sized: L: 8.0–8.5 mm; TL: 7.5–8.0 mm.</p><p><bold><italic>Color</italic></bold>: head blackish, without reddish spots on frons; antennomere 1 light reddish; following antennomeres brown reddish. Prothorax, pterothorax (except the lateral margins), legs, abdominal sterna, basal margin and epipleura of elytra brown to dark brown, the latter with marked metallic green reflection. Lateral margins of pronotum and sides of abdominal sterna reddish. Elytra on disc metallic purple red or red greenish, with lateral margins dark metallic green, or fully metallic green.</p><p><bold><italic>Luster and microsculpture</italic></bold>: head, pronotum and elytra very glossy, with generally effaced transverse microlines on head and pronotum, more evident on the elytral intervals, in form of isodiametric mesh pattern.</p><p><bold><italic>Head</italic></bold>: wide, flattened, with deep neck constriction; frontal furrows deep, short, reaching the anterior supraorbital pore, with some punctuations or longitudinal wrinkles; genae long, markedly swollen, regularly bent, almost contiguous with the posterior margin of eyes; eyes very large, hemispherical, prominent; two supraorbital setae on each side.</p><p><bold><italic>Prothorax</italic></bold>: subquadrate (ratio <abbrev xmlns:xlink="http://www.w3.org/1999/xlink" xlink:title="ratio Length of Pronotum" id="ABBRID0EU3AG" xlink:type="simple">PL/PW</abbrev>: 0.93), widened at base, with lateral margins slightly sinuate in the basal third and slightly constricted in front. Lateral grooves wide, widened and flattened in the posterior third, punctate; lateral reflection moderate, evident in the basal fourth. Disc sub-convex, smooth or with shallow transverse wrinkles. Median furrow deep, reaching the basal margin; basal foveae deep, obliquely impressed, smooth. Anterior angles rounded, fully effaced; basal angles obtuse. Base oblique at sides, beaded. One paramedial seta and one basolateral seta on each side present.</p><fig id="F11" position="float" orientation="portrait"><object-id xmlns:xlink="http://www.w3.org/1999/xlink" content-type="doi" xlink:type="simple">10.3897/zookeys.1044.64082.figure17</object-id><object-id xmlns:xlink="http://www.w3.org/1999/xlink" content-type="arpha" xlink:type="simple">7BC7EC2F-DDED-5E8A-B66E-01D1D867B4E8</object-id><label>Figure 17.</label><caption><p><italic><tp:taxon-name><tp:taxon-name-part taxon-name-part-type="genus" reg="Calleida">Calleida</tp:taxon-name-part> <tp:taxon-name-part taxon-name-part-type="species" reg="marginithorax">marginithorax</tp:taxon-name-part></tp:taxon-name></italic>, female paratype, habitus.</p></caption><graphic xmlns:xlink="http://www.w3.org/1999/xlink" xlink:href="zookeys-1044-479-g011.jpg" position="float" orientation="portrait" xlink:type="simple" id="oo_554602.jpg"><uri content-type="original_file" xlink:type="simple">https://binary.pensoft.net/fig/554602</uri></graphic></fig><p><bold><italic>Elytra</italic></bold>: moderately elongate (ratio <abbrev xmlns:xlink="http://www.w3.org/1999/xlink" xlink:title="ratio Length of Elytra" id="ABBRID0EX4AG" xlink:type="simple">EL/EW</abbrev>: 1.50), sub-convex but with a shallow depression in the basal third, slightly widened at the apical third; striae deep, punctate; intervals convex. Post-humeral sinuation shallow but evident; pre-apical callosity small, slightly distinct on interval 8, or fully vanished. Apex beaded, obliquely truncate, with outer angle rounded, but thickened. Interval 3 with two discal and one apical setiferous punctures; umbilicate series of 13 or 14 large foveate punctures along stria 8, interrupted in the middle.</p><p><bold><italic>Hind wings</italic></bold>: fully developed.</p><p><bold><italic>Legs</italic></bold>: short, robust; tarsomeres narrow. Metatarsomeres 1–3 deeply grooved on the dorsal side; metatarsomere 4 deeply bilobed, its lobes narrow, not widened at apex. Tarsal claws denticulate, each with five long teeth on the inner side.</p><p><bold><italic>Abdominal sterna</italic></bold>: sternum VII with two setae on each side in males, three to six setae in females.</p><p><bold><italic>Male genitalia</italic></bold>: median lobe of aedeagus (Fig. <xref ref-type="fig" rid="F10">16</xref>) small-sized, moderately elongate, rounded at apex. Endophallus with two long, bent and spine-like copulatory pieces connected at base.</p><p><bold><italic>Female genitalia</italic></bold>: not examined.</p></tp:treatment-sec><tp:treatment-sec sec-type="distribution" id="SECID0EC6AG"><title>Geographical distribution and habitat.</title><p>Known so far only from the type locality. Individuals were obtained mostly in September and October by insecticidal fog from different species plants.</p></tp:treatment-sec><tp:treatment-sec><!--Section generated to contain objects referenced in tp:taxon-treatment.--><fig id="F10" position="float" orientation="portrait"><object-id xmlns:xlink="http://www.w3.org/1999/xlink" content-type="doi" xlink:type="simple">10.3897/zookeys.1044.64082.figures14-16</object-id><object-id xmlns:xlink="http://www.w3.org/1999/xlink" content-type="arpha" xlink:type="simple">AA55D773-8E1E-5CB3-B2DB-B03A3F5CAA97</object-id><label>Figures 14–16.</label><caption><p>Median lobe of aedeagus of <italic><tp:taxon-name><tp:taxon-name-part taxon-name-part-type="genus" reg="Calleida">Calleida</tp:taxon-name-part></tp:taxon-name></italic> species <bold>14</bold><italic><tp:taxon-name><tp:taxon-name-part taxon-name-part-type="genus" reg="Calleida">C.</tp:taxon-name-part> <tp:taxon-name-part taxon-name-part-type="species" reg="demathani">demathani</tp:taxon-name-part></tp:taxon-name></italic> sp. nov., male holotype <bold>15</bold><italic><tp:taxon-name><tp:taxon-name-part taxon-name-part-type="genus" reg="Calleida">C.</tp:taxon-name-part> <tp:taxon-name-part taxon-name-part-type="species" reg="erwini">erwini</tp:taxon-name-part></tp:taxon-name></italic> sp. nov., male holotype <bold>16</bold><italic><tp:taxon-name><tp:taxon-name-part taxon-name-part-type="genus" reg="Calleida">C.</tp:taxon-name-part> <tp:taxon-name-part taxon-name-part-type="species" reg="marginithorax">marginithorax</tp:taxon-name-part></tp:taxon-name></italic> sp. nov., male holotype. Scale bar: 1 mm.</p></caption><graphic xmlns:xlink="http://www.w3.org/1999/xlink" xlink:href="zookeys-1044-479-g010.jpg" position="float" orientation="portrait" xlink:type="simple" id="oo_554601.jpg"><uri content-type="original_file" xlink:type="simple">https://binary.pensoft.net/fig/554601</uri></graphic></fig></tp:treatment-sec></tp:taxon-treatment>
