# Supplementary material for: Biodiversity in tropical rainforests: Calleida Dejean, 1825 at the BIOLAT Biological Station, Rio Manu, Peru, with descriptions of seven new species (ColeopteraCarabidae, Lebiini). Part 1
Source: Zookeys. 2021 Jun 16;1044:479–510. doi: 10.3897/zookeys.1044.64082 (PMC8222218; doi:10.3897/zookeys.1044.64082)
Supplement: XML Treatment for Calleida maxima [file zookeys.1044.64082-treatment7.xml]

<!DOCTYPE tp:taxon-treatment
  PUBLIC "-//TaxonX//DTD Taxonomic Treatment Publishing DTD v0 20100105//EN" "tax-treatment-NSO.dtd">
<tp:taxon-treatment xmlns:tp="http://www.plazi.org/taxpub"><tp:treatment-meta><kwd-group><label>Taxon classification</label><kwd><named-content xmlns:xlink="http://www.w3.org/1999/xlink" content-type="kingdom">Animalia</named-content></kwd><kwd><named-content xmlns:xlink="http://www.w3.org/1999/xlink" content-type="order">Coleoptera</named-content></kwd><kwd><named-content xmlns:xlink="http://www.w3.org/1999/xlink" content-type="family">Carabidae</named-content></kwd></kwd-group><mixed-citation publication-type="journal"><person-group><name><surname>Casale</surname><given-names>Achille</given-names></name></person-group><article-title>Biodiversity in tropical rainforests: <italic><tp:taxon-name><tp:taxon-name-part taxon-name-part-type="genus" reg="Calleida">Calleida</tp:taxon-name-part></tp:taxon-name></italic> Dejean, 1825 at the BIOLAT Biological Station, Rio Manu, Peru, with descriptions of seven new species (<tp:taxon-name><tp:taxon-name-part taxon-name-part-type="order">Coleoptera</tp:taxon-name-part></tp:taxon-name><tp:taxon-name><tp:taxon-name-part taxon-name-part-type="family">Carabidae</tp:taxon-name-part></tp:taxon-name>, <tp:taxon-name><tp:taxon-name-part taxon-name-part-type="tribe">Lebiini</tp:taxon-name-part></tp:taxon-name>). Part 1</article-title><source>Zookeys</source><day>16</day><month>6</month><year>2021</year><volume>1044</volume><fpage>479</fpage><lpage>510</lpage><pub-id pub-id-type="doi">10.3897/zookeys.1044.64082</pub-id></mixed-citation></tp:treatment-meta><tp:nomenclature><tp:taxon-name><object-id xmlns:xlink="http://www.w3.org/1999/xlink" content-type="arpha" xlink:type="simple">FCD56EBD-288C-5872-8BAD-B55DC015FBCC</object-id>
            <tp:taxon-name-part taxon-name-part-type="genus" reg="Calleida">Calleida</tp:taxon-name-part>
            <tp:taxon-name-part taxon-name-part-type="species" reg="maxima">maxima</tp:taxon-name-part>
            <object-id xmlns:xlink="http://www.w3.org/1999/xlink" content-type="zoobank" xlink:type="simple">http://zoobank.org/7AE1FFBB-573D-4000-8042-6626855794A4</object-id>
          </tp:taxon-name><tp:taxon-status xmlns:xlink="http://www.w3.org/1999/xlink" xlink:type="simple">sp. nov.</tp:taxon-status><xref ref-type="fig" rid="F12">Figures 18</xref><xref ref-type="fig" rid="F13">, 20</xref><xref ref-type="fig" rid="F13">, 22</xref></tp:nomenclature><tp:treatment-sec sec-type="type locality" id="SECID0E2ABG"><title>Type locality.</title><p>Peru, Madre de Dios, Pakitza, Rio Manu, BIOLAT Biological Station, Pakitza, 356 m a.s.l.</p></tp:treatment-sec><tp:treatment-sec sec-type="type material" id="SECID0EABBG"><title>Type material.</title><p><bold><italic>Holotype</italic></bold>, ♀: “PERU: MADRE DE DIOS, Pakitza, Zone 04 18 Sep 88 T.L. Erwin <named-content xmlns:xlink="http://www.w3.org/1999/xlink" content-type="dwc:verbatimCoordinates" xlink:type="simple"><named-content content-type="geo-json" specific-use="{&#34;type&#34;:&#34;Point&#34;,&#34;coordinates&#34;:[-71.588333,-11.930000]}" id="NCID0EOBBG" xlink:type="simple">11°55'48"S, 71°35'18"W</named-content></named-content>”, “Insecticidal Fog Canopy/sheets 0413”, “BIOLAT/COLE 000009208”.</p></tp:treatment-sec><tp:treatment-sec sec-type="Specific epithet" id="SECID0ETBBG"><title>Specific epithet.</title><p>The specific name, <italic><tp:taxon-name><tp:taxon-name-part taxon-name-part-type="genus" reg="Calleida"/><tp:taxon-name-part taxon-name-part-type="species" reg="maxima">maxima</tp:taxon-name-part></tp:taxon-name></italic> (superlative of the Latin adjective <italic>magnus, -a, - um</italic>, large in size), indicates the biggest size of this magnificent new species, one of the largest in size of the genus <italic><tp:taxon-name><tp:taxon-name-part taxon-name-part-type="genus" reg="Calleida">Calleida</tp:taxon-name-part></tp:taxon-name></italic>.</p></tp:treatment-sec><tp:treatment-sec sec-type="diagnosis" id="SECID0EMCBG"><title>Diagnosis.</title><p>With the character states of the genus <italic><tp:taxon-name><tp:taxon-name-part taxon-name-part-type="genus" reg="Calleida">Calleida</tp:taxon-name-part></tp:taxon-name></italic> (in the wider sense: see Materials and methods), but from the closest Neotropical species markedly characterized by the peculiar combination of the following morphological features: larger in size (TL: mm 14.6), elongate; pronotum moderately transverse, slightly constricted in front; elytra deeply striate, not beaded at apex, with apical external angle acutely prominent, spine-like. Body and appendages uniformly brown blackish, contrasting in color with the metallic green elytra. Abdominal sternum VII with five or six setae on each side in the female (holotype). Female genitalia (ovipositor) as in Fig. <xref ref-type="fig" rid="F13">20</xref>. Male unknown.</p></tp:treatment-sec><tp:treatment-sec sec-type="description" id="SECID0E4CBG"><title>Description.</title><p>General features as in Fig. <xref ref-type="fig" rid="F12">18</xref>. Large sized: L: 15.4 mm; TL: 14.6 mm.</p><p><bold><italic>Color</italic></bold>: head black, with two reddish spots on frons; antennomere 1 dark reddish brown, following antennomeres brown blackish. Prothorax, pterothorax, legs, abdomen, basal margin and epipleura of elytra concolorous brown blackish; disc and lateral margins of elytra metallic green with golden reflection.</p><fig id="F12" position="float" orientation="portrait"><object-id xmlns:xlink="http://www.w3.org/1999/xlink" content-type="doi" xlink:type="simple">10.3897/zookeys.1044.64082.figures18-19</object-id><object-id xmlns:xlink="http://www.w3.org/1999/xlink" content-type="arpha" xlink:type="simple">DEE6BC73-36F9-5787-BCF4-69569D7F3C06</object-id><label>Figures 18, 19.</label><caption><p><italic><tp:taxon-name><tp:taxon-name-part taxon-name-part-type="genus" reg="Calleida">Calleida</tp:taxon-name-part></tp:taxon-name></italic> spp. from Rio Manu (Peru), habitus <bold>18</bold><italic><tp:taxon-name><tp:taxon-name-part taxon-name-part-type="genus" reg="Calleida">Calleida</tp:taxon-name-part> <tp:taxon-name-part taxon-name-part-type="species" reg="maxima">maxima</tp:taxon-name-part></tp:taxon-name></italic> sp. nov., female holotype <bold>19</bold><italic><tp:taxon-name><tp:taxon-name-part taxon-name-part-type="genus" reg="Calleida">C.</tp:taxon-name-part> <tp:taxon-name-part taxon-name-part-type="species" reg="jeanneli">jeanneli</tp:taxon-name-part></tp:taxon-name></italic> Liebke, specimen from Rio Mau (Peru).</p></caption><graphic xmlns:xlink="http://www.w3.org/1999/xlink" xlink:href="zookeys-1044-479-g012.jpg" position="float" orientation="portrait" xlink:type="simple" id="oo_554603.jpg"><uri content-type="original_file" xlink:type="simple">https://binary.pensoft.net/fig/554603</uri></graphic></fig><p><bold><italic>Luster and microsculpture</italic></bold>: head and pronotum glossy, with highly effaced microsculpture, hardly visible as transverse mesh pattern; elytra glossy, with fine, hardly visible microlines in form of isodiametric mesh pattern.</p><p><bold><italic>Head</italic></bold>: transverse, dorsally smooth, with moderate neck constriction; genae markedly convex, not contiguous with the posterior margin of eyes; eyes moderately large but very prominent; two supraorbital setae on each side.</p><p><bold><italic>Prothorax</italic></bold>: moderately transverse (female) (ratio <abbrev xmlns:xlink="http://www.w3.org/1999/xlink" xlink:title="ratio Length of Pronotum" id="ABBRID0ERFBG" xlink:type="simple">PL/PW</abbrev>:0.8); pronotum with lateral margins regularly arcuate, slightly constricted in front, very slightly sinuate anteriorly to the basal angles. Lateral reflection moderate, more evident anteriorly to the basal margin. Disc depressed, with very deep median furrow and very shallow transverse wrinkles. Basal foveae very elongate and deep. Anterior angles rounded, slightly prominent; basal angles obtuse. Basal margin beaded. One paramedial seta and one basolateral seta on each side present.</p><p><bold><italic>Elytra</italic></bold>: moderately elongate (ratio <abbrev xmlns:xlink="http://www.w3.org/1999/xlink" xlink:title="ratio Length of Elytra" id="ABBRID0E3FBG" xlink:type="simple">EL/EW</abbrev>: 1.6), depressed; striae impressed, with very shallow punctuations; intervals moderately convex. Post-humeral sinuation shallow, pre-apical callosity evident, markedly prominent. Apex not beaded, deeply hollow, with both sutural and outer angle prominent, the outer spine-like. Interval 3 with two discal and one apical setiferous punctures; umbilicate series of 15 punctures along stria 8, interrupted in the middle.</p><p><bold><italic>Hind wings</italic></bold>: fully developed.</p><p><bold><italic>Legs</italic></bold>: long, slender. Metatarsomere 1 very long, deeply grooved dorsally; metatarsomeres 2 and 3 depressed, with shallow dorsal groove; metatarsomere 4 deeply bilobed, its lobes short, dilated and sub-truncate at apex. Tarsal claws denticulate, each with eight teeth on the inner side.</p><p><bold><italic>Abdominal sterna</italic></bold>: sternum VII with five or six setae on each side in the female (holotype).</p><p><bold><italic>Female genitalia</italic></bold>: (gonocoxites 1 and 2 of ovipositor) as in Fig. <xref ref-type="fig" rid="F13">20</xref>.</p><p>Male unknown.</p></tp:treatment-sec><tp:treatment-sec sec-type="distribution" id="SECID0EBHBG"><title>Geographical distribution and habitat.</title><p>Known so far only from the type locality. The only female individual was obtained by insecticidal fog canopy, in September.</p></tp:treatment-sec><tp:treatment-sec sec-type="Relationships" id="SECID0EGHBG"><title>Relationships.</title><p>Based on its general features, large size, structure of female genitalia, and the high number of setae on the 7<sup>th</sup> abdominal sternum, <italic><tp:taxon-name><tp:taxon-name-part taxon-name-part-type="genus" reg="Calleida">C.</tp:taxon-name-part> <tp:taxon-name-part taxon-name-part-type="species" reg="maxima">maxima</tp:taxon-name-part></tp:taxon-name></italic> sp. nov. is close to <italic><tp:taxon-name><tp:taxon-name-part taxon-name-part-type="genus" reg="Calleida">C.</tp:taxon-name-part> <tp:taxon-name-part taxon-name-part-type="species" reg="gigantea">gigantea</tp:taxon-name-part></tp:taxon-name></italic> Casale, 2008 from southern Ecuador (Macas) and <italic><tp:taxon-name><tp:taxon-name-part taxon-name-part-type="genus" reg="Calleida">C.</tp:taxon-name-part> <tp:taxon-name-part taxon-name-part-type="species" reg="jeanneli">jeanneli</tp:taxon-name-part></tp:taxon-name></italic> Liebke, 1935 from Peru. From the latter, sympatric at the Rio Manu river (see Figs <xref ref-type="fig" rid="F12">19</xref>, <xref ref-type="fig" rid="F13">23</xref>), it is markedly distinct for its larger size, much wider head, pronotum, and elytra, different color of elytra (which are concolorous metallic purple-red in <italic><tp:taxon-name><tp:taxon-name-part taxon-name-part-type="genus" reg="Calleida">C.</tp:taxon-name-part> <tp:taxon-name-part taxon-name-part-type="species" reg="jeanneli">jeanneli</tp:taxon-name-part></tp:taxon-name></italic>), the apical outer angle of elytra acutely prominent (Figs <xref ref-type="fig" rid="F13">22</xref>, <xref ref-type="fig" rid="F13">23</xref>), and the more elongate gonocoxite 2 of ovipositor (Figs <xref ref-type="fig" rid="F13">20</xref>, <xref ref-type="fig" rid="F13">21</xref>). These taxa form a very homogeneous group of highly derived and rare, specialized species, apparently localized to a reduced area between southern Ecuador and Peru, on the Amazon side of the Andes (<xref ref-type="bibr" rid="B5">Casale 2008</xref>).</p><fig id="F13" position="float" orientation="portrait"><object-id xmlns:xlink="http://www.w3.org/1999/xlink" content-type="doi" xlink:type="simple">10.3897/zookeys.1044.64082.figures20-23</object-id><object-id xmlns:xlink="http://www.w3.org/1999/xlink" content-type="arpha" xlink:type="simple">90A92770-78F4-5051-B7F5-192B28C025AB</object-id><label>Figures 20–23.</label><caption><p><italic><tp:taxon-name><tp:taxon-name-part taxon-name-part-type="genus" reg="Calleida">Calleida</tp:taxon-name-part></tp:taxon-name></italic> spp. from Rio Manu (Peru), female genitalia (apical reproductive tract and gonocoxite 2) and apical margin of elytra <bold>20</bold><italic><tp:taxon-name><tp:taxon-name-part taxon-name-part-type="genus" reg="Calleida">C.</tp:taxon-name-part> <tp:taxon-name-part taxon-name-part-type="species" reg="maxima">maxima</tp:taxon-name-part></tp:taxon-name></italic> sp. nov. <bold>21</bold><italic><tp:taxon-name><tp:taxon-name-part taxon-name-part-type="genus" reg="Calleida">C.</tp:taxon-name-part> <tp:taxon-name-part taxon-name-part-type="species" reg="jeanneli">jeanneli</tp:taxon-name-part></tp:taxon-name></italic> Liebke <bold>22</bold><italic><tp:taxon-name><tp:taxon-name-part taxon-name-part-type="genus" reg="Calleida">C.</tp:taxon-name-part> <tp:taxon-name-part taxon-name-part-type="species" reg="maxima">maxima</tp:taxon-name-part></tp:taxon-name></italic> sp. nov. <bold>23</bold><italic><tp:taxon-name><tp:taxon-name-part taxon-name-part-type="genus" reg="Calleida">C.</tp:taxon-name-part> <tp:taxon-name-part taxon-name-part-type="species" reg="jeanneli">jeanneli</tp:taxon-name-part></tp:taxon-name></italic> Liebke. Scale bars: 0.25 mm (<bold>20, 21</bold>).</p></caption><graphic xmlns:xlink="http://www.w3.org/1999/xlink" xlink:href="zookeys-1044-479-g013.jpg" position="float" orientation="portrait" xlink:type="simple" id="oo_554604.jpg"><uri content-type="original_file" xlink:type="simple">https://binary.pensoft.net/fig/554604</uri></graphic></fig></tp:treatment-sec><ref-list><ref id="B5"><mixed-citation xmlns:xlink="http://www.w3.org/1999/xlink" xlink:type="simple"><person-group><name name-style="western"><surname>Casale</surname><given-names>A</given-names></name></person-group> (<year>2008</year>) <article-title>The genus <italic><tp:taxon-name><tp:taxon-name-part taxon-name-part-type="genus">Calleida</tp:taxon-name-part></tp:taxon-name></italic> Dejean, 1825 in Ecuador (<tp:taxon-name><tp:taxon-name-part taxon-name-part-type="order">Coleoptera</tp:taxon-name-part></tp:taxon-name>: <tp:taxon-name><tp:taxon-name-part taxon-name-part-type="family">Carabidae</tp:taxon-name-part></tp:taxon-name>: <tp:taxon-name><tp:taxon-name-part taxon-name-part-type="tribe">Lebiini</tp:taxon-name-part></tp:taxon-name>), with eight new species. Biodiversity of South America I.</article-title><source>Memoirs on Biodiversity</source><volume>1</volume>: <fpage>173</fpage>–<lpage>193</lpage>. <ext-link xlink:type="simple" ext-link-type="doi" xlink:href="10.2992/0097-4463-77.1.25">https://doi.org/10.2992/0097-4463-77.1.25</ext-link></mixed-citation></ref></ref-list></tp:taxon-treatment>
